# Supplementary material for: A monoclinic polymorph of 4-(2H-1,3-benzodioxol-5-yl)-1-(4-methyl­phen­yl)-1H-pyrazol-5-amine
Source: Acta Crystallogr E Crystallogr Commun. 2015 Sep 12;71(Pt 10):1121–4. doi: 10.1107/S2056989015016023 (PMC4647416; doi:10.1107/S2056989015016023)
Supplement: Supplementary file 1 [file e-71-01121-sup1.cif]

##############################################################################
#                                                                            #
# This CIF contains the data in a paper accepted for publication in          #
# Acta Crystallographica Section E. It conforms to the requirements of       #
# Notes for Authors for Acta Crystallographica Section E, and has been       #
# peer reviewed under the auspices of the IUCr Commission on Journals.       #
#                                                                            #
# Full details of the Crystallographic Information File format               #
# are given in the paper "The Crystallographic Information File (CIF):       #
# a New Standard Archive File for Crystallography" by S. R. Hall, F. H.      #
# Allen and I. D. Brown [Acta Cryst. (1991), A47, 655-685].                  #
#                                                                            #
# The current version of the core CIF dictionary is obtainable from          #
# ftp://ftp.iucr.org/pub/cif_core.dic.                                       #
#                                                                            #
# Software is freely available for graphical display of the structure(s)     #
# in this CIF. For information consult the CIF software page                 #
# http://www.iucr.org/resources/cif/software.                                #
#                                                                            #
# This file may be used for bona fide research purposes within the           #
# scientific community so long as proper attribution is given to the journal # 
# article from which it was obtained.                                        #
#                                                                            #
##############################################################################
data_I
_audit_creation_method     'SHELXL-2014/7'
_database_code_depnum_ccdc_archive     'CCDC 1420783'
_chemical_name_systematic
;\
4-(2<i>H</i>-1,3-Benzodioxol-5-yl)-1-(4-methylphenyl)-1<i>H</i>-pyrazol-5-\
amine
;
_chemical_name_common     ?
_chemical_formula_moiety     'C17 H15 N3 O2'
_chemical_formula_sum     'C17 H15 N3 O2'
_chemical_formula_iupac     'C17 H15 N3 O2'
_chemical_formula_weight     293.32
_chemical_melting_point     ?
_shelx_space_group_comment
;
The symmetry employed for this shelxl refinement is uniquely defined
by the following loop, which should always be used as a source of
symmetry information in preference to the above space-group names.
They are only intended as comments.
;
_space_group_crystal_system     monoclinic
_space_group_name_H-M_alt     'P 21/c'
_space_group_name_Hall     '-P 2ybc'
loop_
    _space_group_symop_operation_xyz
    'x, y, z'
    '-x, y+1/2, -z+1/2'
    '-x, -y, -z'
    'x, -y-1/2, z-1/2'
_cell_length_a     13.9652(3)
_cell_length_b     10.6898(2)
_cell_length_c     9.8459(2)
_cell_angle_alpha     90
_cell_angle_beta     109.844(2)
_cell_angle_gamma     90
_cell_volume     1382.57(5)
_cell_formula_units_Z     4
_cell_measurement_reflns_used     2900
_cell_measurement_theta_min     5.34
_cell_measurement_theta_max     75.64
_cell_measurement_temperature     100(2)
_exptl_crystal_description     prism
_exptl_crystal_colour     light-brown
_exptl_crystal_size_max     0.35
_exptl_crystal_size_mid     0.25
_exptl_crystal_size_min     0.15
_exptl_crystal_density_diffrn     1.409
_exptl_crystal_density_meas     ?
_exptl_crystal_density_method     ?
_exptl_crystal_F_000     616
_exptl_absorpt_coefficient_mu     0.771
_exptl_absorpt_correction_type     multi-scan
_exptl_absorpt_process_details
;
(CrysAlis PRO; Agilent, 2014)
;
_shelx_estimated_absorpt_T_min     0.774
_shelx_estimated_absorpt_T_max     0.893
_exptl_absorpt_correction_T_min     0.98910
_exptl_absorpt_correction_T_max     1.00000
_diffrn_ambient_temperature     100(2)
_diffrn_radiation_type     CuK\a
_diffrn_radiation_wavelength     1.54184
_diffrn_radiation_source     'SuperNova (Cu) X-ray Source'
_diffrn_radiation_monochromator     Mirror
_diffrn_measurement_device_type
                  'Agilent SuperNova Dual diffractometer with an Atlas detector'
_diffrn_measurement_method     '\w scans'
_diffrn_detector_area_resol_mean     ?
_diffrn_reflns_number     4379
_diffrn_reflns_av_R_equivalents     0.0134
_diffrn_reflns_theta_min     5.335
_diffrn_reflns_theta_max     69.952
_diffrn_reflns_theta_full     69.952
_diffrn_measured_fraction_theta_max     0.988
_diffrn_measured_fraction_theta_full     0.988
_diffrn_reflns_limit_h_min     -16
_diffrn_reflns_limit_h_max     12
_diffrn_reflns_limit_k_min     -12
_diffrn_reflns_limit_k_max     12
_diffrn_reflns_limit_l_min     -11
_diffrn_reflns_limit_l_max     11
_diffrn_standards_number     0
_diffrn_standards_interval_count     0
_diffrn_standards_interval_time     0
_diffrn_standards_decay_%     0
_refine_special_details     ?
_reflns_number_total     2582
_reflns_number_gt     2289
_reflns_threshold_expression     'I > 2\s(I)'
_refine_ls_structure_factor_coef     Fsqd
_refine_ls_matrix_type     full
_refine_ls_R_factor_all     0.0402
_refine_ls_R_factor_gt     0.0355
_refine_ls_wR_factor_gt     0.0928
_refine_ls_wR_factor_ref     0.0957
_refine_ls_goodness_of_fit_ref     1.033
_refine_ls_restrained_S_all     1.033
_refine_ls_number_reflns     2582
_refine_ls_number_parameters     206
_refine_ls_number_restraints     2
_refine_ls_hydrogen_treatment     mixed
_refine_ls_weighting_scheme     calc
_refine_ls_weighting_details
              'w=1/[\s^2^(Fo^2^)+(0.0527P)^2^+0.5203P] where P=(Fo^2^+2Fc^2^)/3'
_atom_sites_solution_hydrogens     mixed
_atom_sites_solution_primary     ?
_atom_sites_solution_secondary     ?
_refine_ls_shift/su_max     0.000
_refine_ls_shift/su_mean     0.000
_refine_diff_density_max     0.187
_refine_diff_density_min     -0.274
_refine_ls_extinction_method     none
_refine_ls_extinction_coef     .
loop_
    _atom_type_symbol
    _atom_type_description
    _atom_type_scat_dispersion_real
    _atom_type_scat_dispersion_imag
    _atom_type_scat_source
    'C' 'C' 0.0181 0.0091
                         'International Tables Vol C Tables 4.2.6.8 and 6.1.1.4'
    'H' 'H' 0.0000 0.0000
                         'International Tables Vol C Tables 4.2.6.8 and 6.1.1.4'
    'N' 'N' 0.0311 0.0180
                         'International Tables Vol C Tables 4.2.6.8 and 6.1.1.4'
    'O' 'O' 0.0492 0.0322
                         'International Tables Vol C Tables 4.2.6.8 and 6.1.1.4'
_computing_data_collection
;
CrysAlis PRO (Agilent, 2014)
;
_computing_cell_refinement
;
CrysAlis PRO (Agilent, 2014)
;
_computing_data_reduction
;
CrysAlis PRO (Agilent, 2014)
;
_computing_structure_solution
;
SHELXL97 (Sheldrick, 2008)
;
_computing_structure_refinement
;
SHELXL2014 (Sheldrick, 2015)
;
_computing_molecular_graphics
;
ORTEP-3 for Windows (Farrugia, 2012), <i>QMol</i> (Gans & Shalloway,
2001) and
DIAMOND (Brandenburg, 2006)
;
_computing_publication_material
;
publCIF (Westrip, 2010)
;
loop_
    _atom_site_type_symbol
    _atom_site_label
    _atom_site_fract_x
    _atom_site_fract_y
    _atom_site_fract_z
    _atom_site_U_iso_or_equiv
    _atom_site_adp_type
    _atom_site_calc_flag
    _atom_site_occupancy
    _atom_site_disorder_assembly
    _atom_site_disorder_group
    O O1 -0.01538(7) 0.79537(9) 0.05812(10) 0.0229(2) Uani d 1 . .
    O O2 0.09248(7) 0.63677(9) 0.17958(10) 0.0229(2) Uani d 1 . .
    N N1 0.47346(8) 0.93081(10) 0.71284(11) 0.0146(2) Uani d 1 . .
    N N2 0.46867(8) 1.04737(10) 0.65038(11) 0.0168(2) Uani d 1 . .
    N N3 0.38155(8) 0.73744(11) 0.67648(13) 0.0229(3) Uani d 1 . .
    H H1N 0.4302(10) 0.6978(15) 0.7442(15) 0.028 Uiso d 1 . .
    H H2N 0.3203(8) 0.7054(15) 0.6459(17) 0.028 Uiso d 1 . .
    C C1 0.79815(10) 0.85389(13) 1.24901(15) 0.0226(3) Uani d 1 . .
    H H1A 0.7964 0.9221 1.3147 0.034 Uiso calc 1 . .
    H H1B 0.8637 0.8547 1.2330 0.034 Uiso calc 1 . .
    H H1C 0.7896 0.7737 1.2917 0.034 Uiso calc 1 . .
    C C2 0.71312(10) 0.87116(12) 1.10672(14) 0.0178(3) Uani d 1 . .
    C C3 0.73229(9) 0.91569(12) 0.98529(14) 0.0188(3) Uani d 1 . .
    H H3 0.8002 0.9347 0.9919 0.023 Uiso calc 1 . .
    C C4 0.65366(9) 0.93269(12) 0.85479(14) 0.0173(3) Uani d 1 . .
    H H4 0.6679 0.9627 0.7728 0.021 Uiso calc 1 . .
    C C5 0.55400(9) 0.90549(11) 0.84473(13) 0.0146(3) Uani d 1 . .
    C C6 0.53312(9) 0.86113(11) 0.96412(13) 0.0161(3) Uani d 1 . .
    H H6 0.4651 0.8427 0.9574 0.019 Uiso calc 1 . .
    C C7 0.61276(10) 0.84398(12) 1.09371(14) 0.0174(3) Uani d 1 . .
    H H7 0.5984 0.8130 1.1752 0.021 Uiso calc 1 . .
    C C8 0.39184(9) 0.85823(12) 0.63961(13) 0.0149(3) Uani d 1 . .
    C C9 0.33011(9) 0.93033(12) 0.52569(13) 0.0154(3) Uani d 1 . .
    C C10 0.38242(10) 1.04516(12) 0.54044(13) 0.0170(3) Uani d 1 . .
    H H10 0.3579 1.1141 0.4773 0.020 Uiso calc 1 . .
    C C11 0.23592(9) 0.89631(12) 0.40828(13) 0.0157(3) Uani d 1 . .
    C C12 0.16893(9) 0.99103(12) 0.33479(14) 0.0180(3) Uani d 1 . .
    H H12 0.1828 1.0747 0.3683 0.022 Uiso calc 1 . .
    C C13 0.08223(10) 0.96750(13) 0.21382(14) 0.0199(3) Uani d 1 . .
    H H13 0.0379 1.0328 0.1646 0.024 Uiso calc 1 . .
    C C14 0.06491(9) 0.84515(13) 0.17031(13) 0.0177(3) Uani d 1 . .
    C C15 0.12917(9) 0.75009(12) 0.24281(14) 0.0170(3) Uani d 1 . .
    C C16 0.21486(9) 0.77116(12) 0.36133(14) 0.0169(3) Uani d 1 . .
    H H16 0.2580 0.7044 0.4095 0.020 Uiso calc 1 . .
    C C17 0.01608(10) 0.66946(14) 0.04489(14) 0.0217(3) Uani d 1 . .
    H H17A -0.0427 0.6118 0.0237 0.026 Uiso calc 1 . .
    H H17B 0.0442 0.6637 -0.0347 0.026 Uiso calc 1 . .
loop_
    _atom_site_aniso_label
    _atom_site_aniso_U_11
    _atom_site_aniso_U_22
    _atom_site_aniso_U_33
    _atom_site_aniso_U_12
    _atom_site_aniso_U_13
    _atom_site_aniso_U_23
    O1 0.0172(4) 0.0250(5) 0.0207(5) 0.0016(4) -0.0013(4) -0.0017(4)
    O2 0.0204(5) 0.0185(5) 0.0223(5) -0.0015(4) -0.0023(4) -0.0026(4)
    N1 0.0150(5) 0.0125(5) 0.0151(5) -0.0002(4) 0.0036(4) 0.0007(4)
    N2 0.0198(5) 0.0137(5) 0.0161(5) -0.0013(4) 0.0050(4) 0.0010(4)
    N3 0.0144(5) 0.0165(6) 0.0307(7) -0.0019(4) -0.0017(5) 0.0071(5)
    C1 0.0221(7) 0.0219(7) 0.0195(7) -0.0008(5) 0.0015(5) 0.0003(5)
    C2 0.0197(6) 0.0134(6) 0.0178(6) 0.0013(5) 0.0030(5) -0.0025(5)
    C3 0.0148(6) 0.0188(6) 0.0217(7) -0.0007(5) 0.0046(5) -0.0014(5)
    C4 0.0183(6) 0.0170(6) 0.0171(6) 0.0000(5) 0.0066(5) -0.0001(5)
    C5 0.0158(6) 0.0116(6) 0.0147(6) 0.0013(4) 0.0031(5) -0.0023(5)
    C6 0.0153(6) 0.0142(6) 0.0189(6) 0.0003(5) 0.0061(5) -0.0016(5)
    C7 0.0223(6) 0.0141(6) 0.0162(6) 0.0009(5) 0.0071(5) -0.0008(5)
    C8 0.0127(6) 0.0154(6) 0.0171(6) -0.0001(4) 0.0057(5) -0.0013(5)
    C9 0.0153(6) 0.0147(6) 0.0160(6) 0.0009(5) 0.0052(5) 0.0005(5)
    C10 0.0199(6) 0.0150(6) 0.0149(6) 0.0002(5) 0.0046(5) 0.0014(5)
    C11 0.0141(6) 0.0182(6) 0.0157(6) -0.0001(5) 0.0062(5) 0.0017(5)
    C12 0.0179(6) 0.0157(6) 0.0202(6) 0.0011(5) 0.0063(5) 0.0011(5)
    C13 0.0178(6) 0.0198(7) 0.0204(7) 0.0045(5) 0.0045(5) 0.0046(5)
    C14 0.0132(6) 0.0238(7) 0.0143(6) 0.0002(5) 0.0026(5) 0.0015(5)
    C15 0.0160(6) 0.0166(6) 0.0183(6) -0.0010(5) 0.0057(5) -0.0003(5)
    C16 0.0141(6) 0.0171(6) 0.0181(6) 0.0016(5) 0.0035(5) 0.0025(5)
    C17 0.0180(6) 0.0242(7) 0.0190(6) -0.0007(5) 0.0013(5) -0.0026(5)
_geom_special_details
;
All e.s.d.'s (except the e.s.d. in the dihedral angle between two l.s. planes)
are estimated using the full covariance matrix. The cell e.s.d.'s are taken
into account individually in the estimation of e.s.d.'s in distances, angles
and torsion angles; correlations between e.s.d.'s in cell parameters are only
used when they are defined by crystal symmetry. An approximate (isotropic)
treatment of cell e.s.d.'s is used for estimating e.s.d.'s involving l.s.
planes.
;
loop_
    _geom_bond_atom_site_label_1
    _geom_bond_atom_site_label_2
    _geom_bond_site_symmetry_2
    _geom_bond_distance
    _geom_bond_publ_flag
    O2 C15 . 1.3787(16) ?
    O2 C17 . 1.4347(15) ?
    O1 C14 . 1.3856(15) ?
    O1 C17 . 1.4354(17) ?
    N1 C8 . 1.3649(16) ?
    N1 N2 . 1.3810(15) ?
    N1 C5 . 1.4258(15) ?
    N2 C10 . 1.3183(16) ?
    N3 C8 . 1.3621(17) ?
    N3 H1N . 0.883(9) ?
    N3 H2N . 0.875(9) ?
    C1 C2 . 1.5091(17) ?
    C1 H1A . 0.9800 ?
    C1 H1B . 0.9800 ?
    C1 H1C . 0.9800 ?
    C2 C7 . 1.3940(19) ?
    C2 C3 . 1.3946(19) ?
    C3 C4 . 1.3898(17) ?
    C3 H3 . 0.9500 ?
    C4 C5 . 1.3921(18) ?
    C4 H4 . 0.9500 ?
    C5 C6 . 1.3872(18) ?
    C6 C7 . 1.3911(17) ?
    C6 H6 . 0.9500 ?
    C7 H7 . 0.9500 ?
    C8 C9 . 1.3925(17) ?
    C9 C10 . 1.4105(17) ?
    C9 C11 . 1.4719(17) ?
    C10 H10 . 0.9500 ?
    C11 C12 . 1.4016(18) ?
    C11 C16 . 1.4134(18) ?
    C12 C13 . 1.4032(17) ?
    C12 H12 . 0.9500 ?
    C13 C14 . 1.372(2) ?
    C13 H13 . 0.9500 ?
    C14 C15 . 1.3830(18) ?
    C15 C16 . 1.3771(17) ?
    C16 H16 . 0.9500 ?
    C17 H17A . 0.9900 ?
    C17 H17B . 0.9900 ?
loop_
    _geom_angle_atom_site_label_1
    _geom_angle_atom_site_label_2
    _geom_angle_atom_site_label_3
    _geom_angle_site_symmetry_1
    _geom_angle_site_symmetry_3
    _geom_angle
    _geom_angle_publ_flag
    C15 O2 C17 . . 104.43(10) ?
    C14 O1 C17 . . 104.05(9) ?
    C8 N1 N2 . . 111.85(10) ?
    C8 N1 C5 . . 129.22(11) ?
    N2 N1 C5 . . 118.74(10) ?
    C10 N2 N1 . . 104.01(10) ?
    C8 N3 H1N . . 122.2(11) ?
    C8 N3 H2N . . 117.3(11) ?
    H1N N3 H2N . . 119.0(16) ?
    C2 C1 H1A . . 109.5 ?
    C2 C1 H1B . . 109.5 ?
    H1A C1 H1B . . 109.5 ?
    C2 C1 H1C . . 109.5 ?
    H1A C1 H1C . . 109.5 ?
    H1B C1 H1C . . 109.5 ?
    C7 C2 C3 . . 118.16(12) ?
    C7 C2 C1 . . 120.64(12) ?
    C3 C2 C1 . . 121.20(12) ?
    C4 C3 C2 . . 121.06(12) ?
    C4 C3 H3 . . 119.5 ?
    C2 C3 H3 . . 119.5 ?
    C3 C4 C5 . . 119.71(12) ?
    C3 C4 H4 . . 120.1 ?
    C5 C4 H4 . . 120.1 ?
    C6 C5 C4 . . 120.25(11) ?
    C6 C5 N1 . . 120.59(11) ?
    C4 C5 N1 . . 119.06(11) ?
    C5 C6 C7 . . 119.32(11) ?
    C5 C6 H6 . . 120.3 ?
    C7 C6 H6 . . 120.3 ?
    C6 C7 C2 . . 121.51(12) ?
    C6 C7 H7 . . 119.2 ?
    C2 C7 H7 . . 119.2 ?
    N3 C8 N1 . . 122.88(11) ?
    N3 C8 C9 . . 130.31(12) ?
    N1 C8 C9 . . 106.77(11) ?
    C8 C9 C10 . . 103.96(11) ?
    C8 C9 C11 . . 129.77(12) ?
    C10 C9 C11 . . 126.12(11) ?
    N2 C10 C9 . . 113.40(11) ?
    N2 C10 H10 . . 123.3 ?
    C9 C10 H10 . . 123.3 ?
    C12 C11 C16 . . 119.12(12) ?
    C12 C11 C9 . . 119.26(12) ?
    C16 C11 C9 . . 121.47(11) ?
    C11 C12 C13 . . 122.76(12) ?
    C11 C12 H12 . . 118.6 ?
    C13 C12 H12 . . 118.6 ?
    C14 C13 C12 . . 116.48(12) ?
    C14 C13 H13 . . 121.8 ?
    C12 C13 H13 . . 121.8 ?
    C13 C14 C15 . . 121.64(12) ?
    C13 C14 O1 . . 128.63(12) ?
    C15 C14 O1 . . 109.69(12) ?
    C16 C15 O2 . . 127.53(12) ?
    C16 C15 C14 . . 122.83(12) ?
    O2 C15 C14 . . 109.63(11) ?
    C15 C16 C11 . . 117.16(11) ?
    C15 C16 H16 . . 121.4 ?
    C11 C16 H16 . . 121.4 ?
    O2 C17 O1 . . 107.40(10) ?
    O2 C17 H17A . . 110.2 ?
    O1 C17 H17A . . 110.2 ?
    O2 C17 H17B . . 110.2 ?
    O1 C17 H17B . . 110.2 ?
    H17A C17 H17B . . 108.5 ?
loop_
    _geom_torsion_atom_site_label_1
    _geom_torsion_atom_site_label_2
    _geom_torsion_atom_site_label_3
    _geom_torsion_atom_site_label_4
    _geom_torsion_site_symmetry_1
    _geom_torsion_site_symmetry_2
    _geom_torsion_site_symmetry_3
    _geom_torsion_site_symmetry_4
    _geom_torsion
    _geom_torsion_publ_flag
    C8 N1 N2 C10 . . . . 1.15(13) ?
    C5 N1 N2 C10 . . . . -174.21(10) ?
    C7 C2 C3 C4 . . . . 0.04(19) ?
    C1 C2 C3 C4 . . . . -179.34(12) ?
    C2 C3 C4 C5 . . . . 0.3(2) ?
    C3 C4 C5 C6 . . . . -0.26(19) ?
    C3 C4 C5 N1 . . . . 176.08(11) ?
    C8 N1 C5 C6 . . . . -47.97(18) ?
    N2 N1 C5 C6 . . . . 126.47(12) ?
    C8 N1 C5 C4 . . . . 135.70(13) ?
    N2 N1 C5 C4 . . . . -49.86(16) ?
    C4 C5 C6 C7 . . . . -0.10(18) ?
    N1 C5 C6 C7 . . . . -176.39(11) ?
    C5 C6 C7 C2 . . . . 0.44(19) ?
    C3 C2 C7 C6 . . . . -0.41(19) ?
    C1 C2 C7 C6 . . . . 178.98(12) ?
    N2 N1 C8 N3 . . . . 177.01(11) ?
    C5 N1 C8 N3 . . . . -8.2(2) ?
    N2 N1 C8 C9 . . . . -0.87(14) ?
    C5 N1 C8 C9 . . . . 173.88(11) ?
    N3 C8 C9 C10 . . . . -177.44(13) ?
    N1 C8 C9 C10 . . . . 0.23(13) ?
    N3 C8 C9 C11 . . . . -1.7(2) ?
    N1 C8 C9 C11 . . . . 176.01(12) ?
    N1 N2 C10 C9 . . . . -1.00(14) ?
    C8 C9 C10 N2 . . . . 0.51(14) ?
    C11 C9 C10 N2 . . . . -175.48(11) ?
    C8 C9 C11 C12 . . . . 158.82(13) ?
    C10 C9 C11 C12 . . . . -26.24(19) ?
    C8 C9 C11 C16 . . . . -25.6(2) ?
    C10 C9 C11 C16 . . . . 149.34(13) ?
    C16 C11 C12 C13 . . . . -1.36(19) ?
    C9 C11 C12 C13 . . . . 174.33(11) ?
    C11 C12 C13 C14 . . . . 0.57(19) ?
    C12 C13 C14 C15 . . . . 0.53(19) ?
    C12 C13 C14 O1 . . . . 178.07(12) ?
    C17 O1 C14 C13 . . . . 168.94(14) ?
    C17 O1 C14 C15 . . . . -13.28(14) ?
    C17 O2 C15 C16 . . . . -168.01(13) ?
    C17 O2 C15 C14 . . . . 13.12(14) ?
    C13 C14 C15 C16 . . . . -0.8(2) ?
    O1 C14 C15 C16 . . . . -178.81(11) ?
    C13 C14 C15 O2 . . . . 178.09(12) ?
    O1 C14 C15 O2 . . . . 0.12(15) ?
    O2 C15 C16 C11 . . . . -178.70(12) ?
    C14 C15 C16 C11 . . . . 0.03(19) ?
    C12 C11 C16 C15 . . . . 1.02(18) ?
    C9 C11 C16 C15 . . . . -174.57(11) ?
    C15 O2 C17 O1 . . . . -21.31(13) ?
    C14 O1 C17 O2 . . . . 21.29(13) ?
loop_
    _geom_hbond_atom_site_label_D
    _geom_hbond_atom_site_label_H
    _geom_hbond_atom_site_label_A
    _geom_hbond_site_symmetry_A
    _geom_hbond_distance_DH
    _geom_hbond_distance_HA
    _geom_hbond_distance_DA
    _geom_hbond_angle_DHA
    N3 H1N N2 2_646 0.882(15) 2.159(15) 2.9981(16) 158.6(14)
    C10 H10 Cg1 2_656 0.95 2.97 3.6753(14) 133
    C17 H17B Cg2 4_564 0.99 2.66 3.6334(15) 169
_shelx_hkl_file
;
  -2   0   0 141302. 718.633   6
  -3   0   0 16430.4 309.412   6
  -4   0   0 971.212 111.419   6
  -5   0   0 44474.8 672.510   6
  -6   0   0 689.019 120.866   6
  -7   0   0 67350.6 1024.12   6
  -8   0   0 32787.5 790.351   6
  -9   0   0 1017.65 171.077   6
 -10   0   0 10212.2 374.661   1
 -10   0   0 11808.6 561.145   6
 -11   0   0 58815.7 1301.01   6
 -11   0   0 58160.3 910.163   1
 -12   0   0 13855.3 464.582   1
 -13   0   0 69877.2 987.253   1
 -14   0   0 9857.56 355.362   1
 -15   0   0 38769.2 594.555   1
 -16   0   0 9485.09 229.270   1
  -1   1   0 48596.1 342.391   6
  -1  -1   0 47517.4 308.643   7
  -2  -1   0 168590. 804.139   6
  -2   1   0 165192. 835.468   6
  -3   1   0 113761. 828.750   6
  -3  -1   0 114767. 812.839   6
  -4   1   0 44286.7 600.929   6
  -4  -1   0 44274.7 590.119   6
  -5   1   0 7194.12 279.287   6
  -5  -1   0 6872.68 269.190   6
  -6   1   0 20217.8 520.174   6
  -6  -1   0 19879.2 506.475   6
  -7  -1   0 93459.3 1211.43   6
  -7   1   0 95320.9 1243.27   6
  -8   1   0 25506.3 707.616   6
  -8  -1   0 25460.3 691.786   6
  -9   1   0 3910.50 309.064   6
  -9  -1   0 4064.26 303.394   6
 -10  -1   0 2874.09 282.307   6
 -10   1   0 2566.26 292.003   6
 -10   1   0 2703.46 208.732   1
 -10  -1   0 3060.51 225.381   1
 -11   1   0 1852.99 244.410   6
 -11   1   0 1540.89 182.609   1
 -11  -1   0 1914.47 244.416   6
 -11  -1   0 1424.62 179.475   1
 -12   1   0 32224.1 686.229   1
 -12  -1   0 33097.2 705.966   1
 -13   1   0 177.152 115.131   1
 -13  -1   0 4780.96 278.044   1
 -14   1   0 1015.05 137.758   1
 -14  -1   0 1111.67 153.261   1
 -15   1   0 486.563 96.9911   1
 -15  -1   0 487.495 106.482   1
 -16  -1   0 168.293 59.4280   1
 -16   1   0 20.4324 49.6109   1
   0  -2   0 1766.97 73.2257   7
  -1  -2   0 268220. 870.860   7
  -2   2   0 5939.91 177.113   6
  -2  -2   0 5694.13 155.333   7
  -3  -2   0 62399.6 633.276   6
  -3   2   0 63765.9 650.581   6
  -4   2   0 54.8490 47.2621   6
  -4  -2   0 111.215 67.0996   6
  -5   2   0 184879. 1426.05   6
  -5  -2   0 182776. 1398.84   6
  -6   2   0 10092.3 382.583   6
  -6  -2   0 10168.7 369.999   6
  -7  -2   0 18864.5 552.834   6
  -7   2   0 18446.7 551.806   6
  -8  -2   0 52306.7 1003.23   6
  -8   2   0 51707.7 1006.70   6
  -9   2   0 4082.25 319.174   6
  -9  -2   0 4014.54 309.312   6
 -10  -2   0 40529.2 754.294   1
 -10   2   0 39448.4 683.210   5
 -10  -2   0 41792.7 1052.97   6
 -10   2   0 40835.2 728.971   1
 -10   2   0 38976.4 1014.56   6
 -11  -2   0 16246.6 499.113   1
 -11   2   0 17343.7 497.844   1
 -11   2   0 15692.0 444.740   5
 -11   2   0 16283.8 705.503   6
 -11  -2   0 16485.2 701.479   6
 -12  -2   0 23661.9 602.286   1
 -12   2   0 24918.3 595.976   1
 -13   2   0 151.630 107.420   1
 -13  -2   0 95.1943 118.982   1
 -14  -2   0 9612.69 350.725   1
 -14   2   0 9580.56 332.279   1
 -15   2   0 204.077 75.7318   1
 -15  -2   0 293.214 90.6276   1
 -16  -2   0 8178.32 209.668   1
   0  -3   0 54.5395 34.9676   7
   1  -3   0 235439. 1102.80   7
  -1  -3   0 238611. 966.274   7
  -2  -3   0 154864. 869.752   7
  -3  -3   0 21.2867 58.2760   6
  -4  -3   0 100943. 959.939   6
  -4   3   0 99720.4 987.585   6
  -5   3   0 9127.44 334.344   6
  -5  -3   0 8731.43 322.461   6
  -6  -3   0 1260.34 135.839   6
  -6   3   0 1290.79 163.999   6
  -7   3   0 2650.00 227.357   6
  -7  -3   0 2605.30 218.861   6
  -8   3   0 5806.55 351.353   6
  -8  -3   0 5750.36 338.178   6
  -9  -3   0 15549.1 609.098   6
  -9  -3   0 14466.9 442.149   1
  -9   3   0 15793.3 623.482   6
 -10   3   0 9400.24 516.473   6
 -10  -3   0 9668.66 380.626   1
 -10  -3   0 10102.1 517.585   6
 -10   3   0 9421.48 357.410   5
 -11   3   0 16198.3 481.498   1
 -11  -3   0 15461.3 495.588   1
 -11   3   0 15719.6 454.959   5
 -12   3   0 6196.65 303.067   1
 -12   3   0 5843.47 280.243   5
 -12  -3   0 6190.36 326.697   1
 -13  -3   0 73327.6 1002.87   1
 -13   3   0 71980.9 933.584   1
 -14  -3   0 5230.28 260.090   1
 -14   3   0 5093.37 233.537   1
 -15  -3   0 4395.14 203.072   1
 -15   3   0 4175.80 171.269   1
   0  -4   0 162384. 952.192   7
   1  -4   0 34437.8 480.299   7
  -1  -4   0 34616.7 428.142   7
   2  -4   0 2378.08 148.120   7
  -2  -4   0 2302.03 123.618   7
  -3  -4   0 8821.89 250.067   7
  -4  -4   0 52963.9 745.221   6
  -5  -4   0 32384.3 641.368   6
  -6  -4   0 75623.8 1068.91   6
  -7  -4   0 2080.63 195.160   6
  -8  -4   0 10123.3 464.143   6
  -9  -4   0 78.8511 90.9216   1
  -9  -4   0 12.0681 125.176   6
 -10  -4   0 303.389 107.030   1
 -10   4   0 303.273 111.795   5
 -10  -4   0-2.87681 114.476   6
 -11   4   0 6507.81 307.640   1
 -11   4   0 6070.41 296.792   5
 -11  -4   0 6481.45 335.141   1
 -12  -4   0-0.59892 123.520   1
 -12   4   0 53.3278 109.653   1
 -12   4   0 153.606 89.7846   5
 -13   4   0 158.773 80.7679   5
 -13  -4   0 418.260 133.880   1
 -13   4   0 147.569 101.958   1
 -14  -4   0 1455.26 144.563   1
 -14   4   0 1285.70 122.541   1
   0  -5   0 18.9522 42.9417   7
   1  -5   0 32334.0 504.605   7
  -1  -5   0 30698.2 454.177   7
   2  -5   0 120.417 61.6962   7
  -2  -5   0 151.508 49.4997   7
   3  -5   0 38450.2 667.303   7
  -3  -5   0 35916.9 525.451   7
  -4  -5   0 47948.3 763.669   6
  -5  -5   0 20188.1 532.603   6
  -6  -5   0 9404.49 395.432   6
  -7  -5   0 1914.55 202.424   6
  -8  -5   0 2375.77 197.482   1
  -8  -5   0 2449.48 230.445   6
  -9  -5   0 370.103 108.941   6
  -9  -5   0 606.235 136.589   1
 -10   5   0 448.739 113.758   5
 -10  -5   0 275.379 116.565   1
 -11  -5   0 15959.3 499.337   1
 -11   5   0 14797.7 452.135   5
 -12   5   0 9954.88 352.937   5
 -12   5   0 9742.03 342.790   1
 -12  -5   0 9915.43 385.143   1
 -13   5   0 8263.19 284.140   5
 -13  -5   0 8021.80 320.953   1
 -13   5   0 8339.22 283.587   1
 -14   5   0 3525.79 152.440   1
   1  -6   0 130018. 1092.05   7
   2  -6   0 51345.8 746.168   7
  -3  -6   0 3776.03 218.587   6
   3  -6   0 3939.17 228.881   7
  -4  -6   0 3102.49 210.233   6
   4  -6   0 3000.98 216.891   7
  -5  -6   0 17501.0 521.800   6
   5  -6   0 17674.3 573.306   7
   6  -6   0 1621.70 191.960   7
  -7  -6   0 189.279 77.5074   1
  -7  -6   0 81.3975 81.5556   4
  -8  -6   0 11138.7 411.638   1
  -8  -6   0 10387.5 374.769   4
  -9  -6   0 28254.2 659.905   1
  -9  -6   0 28056.3 593.468   4
 -10  -6   0 29346.7 672.393   1
 -10   6   0 30306.1 659.078   5
 -11  -6   0 3190.23 235.736   1
 -11   6   0 3067.99 215.862   5
 -12   6   0 5857.26 246.683   1
 -12   6   0 6114.43 271.177   5
 -13   6   0 6270.11 231.097   5
 -13   6   0 5893.21 206.833   1
  -5  -7   0 21989.7 547.678   4
  -6  -7   0 21662.2 557.008   4
  -7  -7   0 29559.3 648.392   4
  -8  -7   0 4194.16 261.273   4
  -9  -7   0 15409.2 447.357   4
 -10   7   0 2742.03 218.922   5
 -11   7   0 24279.6 537.632   5
 -11   7   0 23581.3 465.639   1
 -12   7   0 18844.2 425.365   5
 -13   7   0 38.3799 62.3996   5
   0  -8   0 3029.39 214.346   4
  -1  -8   0 15106.0 455.912   4
   1  -8   0 15207.5 453.626   4
  -2  -8   0 28804.3 635.564   4
  -3  -8   0 32142.5 684.544   4
  -4  -8   0 27276.2 640.845   4
  -5  -8   0 45.7515 108.271   4
  -6  -8   0 35289.9 733.648   4
  -7  -8   0 364.652 124.822   4
  -8  -8   0 38.7813 101.823   4
  -9  -8   0 9701.70 351.100   4
 -10  -8   0 7454.91 277.745   3
 -10   8   0 7847.22 321.935   5
 -10  -8   0 7562.48 274.116   4
 -11   8   0 59.8614 86.9040   5
 -12   8   0 9029.60 258.796   5
   1  -9   0 8481.44 349.744   3
  -1  -9   0 8472.94 371.153   4
  -2  -9   0 28918.6 675.489   4
  -3  -9   0 37887.6 774.714   4
  -4  -9   0 10573.2 423.652   4
  -5  -9   0 960.644 163.079   4
  -6  -9   0 4452.38 280.646   4
  -7  -9   0 29656.3 654.858   4
  -8  -9   0 4672.83 262.364   3
  -8  -9   0 4612.72 259.985   4
  -9  -9   0 2348.04 173.011   3
  -9  -9   0 2201.67 168.695   4
 -10   9   0 11.4689 94.1617   5
 -10  -9   0 78.0117 63.5419   3
 -11   9   0 9154.05 266.072   5
 -12   9   0 8724.82 196.490   5
   0 -10   0 80806.7 1089.59   3
   1 -10   0 14101.4 447.024   3
  -1 -10   0 13975.8 467.832   3
  -2 -10   0 11552.9 438.512   3
  -3 -10   0 26.7483 119.155   4
  -4 -10   0 42369.6 814.986   4
  -5 -10   0 1638.61 197.138   4
  -6 -10   0 1574.48 189.462   4
  -6 -10   0 1504.01 186.553   3
  -7 -10   0 33754.0 645.340   4
  -7 -10   0 35463.7 673.859   3
  -8 -10   0 2654.11 189.928   3
  -9 -10   0 8460.37 263.963   3
  -9  10   0 8538.54 286.951   5
 -10  10   0 11929.6 288.017   5
   0 -11   0-17.6842 82.4654   3
  -1 -11   0 230.571 107.891   3
   1 -11   0 138.410 81.2481   3
  -2 -11   0-55.1487 103.356   3
  -3 -11   0 9451.90 374.991   3
  -4 -11   0 4472.09 266.843   3
  -5 -11   0 1333.90 166.157   3
  -6 -11   0 3205.34 215.055   3
  -7 -11   0 8816.15 298.537   3
  -8  11   0 2359.48 147.809   5
  -8 -11   0 2276.29 138.970   3
  -9  11   0 4170.69 156.206   5
   0 -12   0 1525.03 136.143   3
  -1 -12   0-19.6786 82.4221   3
  -2 -12   0 3399.82 200.966   3
  -3 -12   0 452.965 105.928   3
  -4 -12   0 1674.89 149.351   3
  -5 -12   0 1820.95 145.948   3
  -6 -12   0 2336.38 143.672   3
  -7 -12   0 958.953 86.3363   3
  -7  12   0 1091.12 87.0188   5
  -2 -13   0 1569.01 98.2011   3
  -3 -13   0 589.429 67.6487   3
  -4 -13   0 76.1062 42.4859   3
 -16   0   1 21.5681 52.1160   1
 -15   0   1 37.4389 77.9214   1
 -14   0   1 15.9120 92.7584   1
 -13   0   1 150.242 114.314   1
 -12   0   1-116.103 86.2730   5
 -12   0   1-19.2216 109.024   1
 -11   0   1 48.6848 71.3209   5
 -11   0   1 37.9063 102.684   1
 -10   0   1 160.708 60.7865   6
  -9   0   1-240.512 122.895   6
  -8   0   1-7.95193 107.491   6
  -7   0   1-55.3519 84.3800   6
  -6   0   1 54.9995 68.9271   6
  -5   0   1-0.61019 60.2442   6
  -4   0   1 18.4874 53.9641   6
  -3   0   1 64.8088 57.1086   6
  -2   0   1 31.6272 31.9579   6
   1   0  -1 31.7427 18.7159   7
   0   0  -1 26.3470 15.6172   7
  -1   0  -1 14.5872 28.5255   7
  -1   0  -1 13.6961 29.4641   6
  -2   0  -1-3.05495 44.4132   6
  -3   0  -1 4.44032 49.9419   6
  -4   0  -1-125.566 67.2470   6
  -5   0  -1-58.2837 64.1065   6
  -6   0  -1-45.2420 88.7422   6
  -7   0  -1 221.130 116.045   6
  -8   0  -1 83.5926 117.054   6
  -9   0  -1 22.3338 86.7225   6
 -10   0  -1-188.926 143.577   6
 -10   0  -1-31.1139 97.1033   1
 -11   0  -1 56.2475 116.279   1
 -12   0  -1 41.8266 115.569   1
 -13   0  -1 5.26591 106.944   1
 -14   0  -1 40.1641 88.6678   1
 -15   0  -1-18.0349 65.6586   1
 -16   1   1 1459.12 100.450   1
 -16  -1   1 1594.72 115.000   1
 -15  -1   1 1297.33 137.738   1
 -15   1   1 1184.28 123.742   1
 -14   1   1 30470.0 599.224   1
 -14  -1   1 30469.1 620.552   1
 -13   1   1 25170.7 553.915   5
 -13   1   1 25474.9 585.276   1
 -13  -1   1 26025.5 610.151   1
 -12   1   1 289.992 90.2876   5
 -12  -1   1 242.418 116.190   1
 -12   1   1 293.004 109.364   1
 -11  -1   1 43835.4 1074.80   6
 -11   1   1 45309.4 769.029   1
 -11   1   1 43483.0 747.958   5
 -11  -1   1 45304.0 787.579   1
 -11   1   1 45093.1 1113.61   6
 -10   1   1 797.490 137.549   6
 -10  -1   1 950.236 150.781   6
  -9   1   1 13264.2 523.008   6
  -9  -1   1 12727.9 509.988   6
  -8  -1   1 287.440 112.317   6
  -8   1   1 375.655 109.054   6
  -7   1   1 41749.2 783.483   6
  -7  -1   1 42335.4 763.290   6
  -6   1   1 231.600 85.8673   6
  -6  -1   1 172.805 72.8474   6
  -5   1   1 70477.3 818.436   6
  -5  -1   1 72670.5 792.350   6
  -4   1   1 127984. 970.151   6
  -4  -1   1 129701. 907.987   6
  -3   1   1 933.625 94.2485   6
  -3  -1   1 830.050 74.7920   6
  -2  -1   1 49561.1 346.179   6
   1  -1  -1 1959.24 87.2108   7
   0   1  -1 20732.4 155.961   6
   0  -1  -1 20218.2 263.405   7
  -1  -1  -1 5344.08 156.041   7
  -1   1  -1 5364.52 131.258   6
  -2  -1  -1 44873.2 511.675   7
  -2  -1  -1 46307.1 521.335   6
  -2   1  -1 45703.9 479.729   6
  -3   1  -1 12068.4 294.183   6
  -3  -1  -1 12521.2 312.840   6
  -4  -1  -1 122.937 71.5314   6
  -4   1  -1 14.4948 43.0665   6
  -5  -1  -1 3506.39 226.413   6
  -5   1  -1 3390.35 212.762   6
  -6   1  -1 57658.7 918.691   6
  -6  -1  -1 55804.1 915.504   6
  -7  -1  -1 14066.6 504.156   6
  -7   1  -1 14504.1 515.920   6
  -8   1  -1 9938.12 471.072   6
  -8  -1  -1 9213.03 453.540   6
  -9  -1  -1 307.077 103.574   1
  -9   1  -1 154.401 70.8202   6
  -9   1  -1 310.582 106.637   1
  -9  -1  -1 540.464 141.553   6
 -10  -1  -1 12084.6 426.403   1
 -10   1  -1 12656.4 608.595   6
 -10   1  -1 12106.5 426.546   1
 -10  -1  -1 12693.7 604.395   6
 -11   1  -1 146456. 1470.18   1
 -11  -1  -1 144269. 1480.81   1
 -12  -1  -1 12235.9 435.993   1
 -12   1  -1 12022.0 431.167   1
 -13   1  -1 734.278 145.811   1
 -13  -1  -1 733.692 149.493   1
 -14   1  -1 1726.21 160.119   1
 -14  -1  -1 1572.75 160.548   1
 -15  -1  -1 4589.42 198.034   1
 -15   1  -1 4311.68 189.973   1
 -16  -2   1 24793.6 392.804   1
 -15  -2   1 6674.45 262.409   1
 -15   2   1 6092.41 230.803   1
 -14  -2   1 20043.7 505.636   1
 -14   2   1 20391.0 455.994   5
 -14   2   1 20119.6 469.104   1
 -13  -2   1 22259.0 566.373   1
 -13   2   1 22371.7 535.389   1
 -13   2   1 21481.5 520.547   5
 -12   2   1-57.9340 69.0484   5
 -12   2   1 24.9333 102.601   1
 -12  -2   1 56.3932 116.223   1
 -11   2   1-7.36553 81.5858   5
 -11   2   1 21.1904 84.4028   1
 -11  -2   1-261.782 85.2781   6
 -11   2   1-62.5682 115.822   6
 -10   2   1 8649.49 337.525   5
 -10  -2   1 8154.43 337.526   1
 -10   2   1 8475.47 468.164   6
 -10  -2   1 8338.85 450.250   6
  -9  -2   1-19.5591 63.0737   6
  -9   2   1 58.3928 128.844   6
  -8   2   1 1528.04 185.815   6
  -8  -2   1 1401.20 166.650   6
  -7  -2   1 1145.39 149.129   6
  -7   2   1 1149.48 149.073   6
  -6   2   1 15798.7 455.610   6
  -6  -2   1 16514.3 431.780   6
  -5  -2   1 197948. 1305.39   6
  -5   2   1 197351. 1434.03   6
  -4   2   1 63265.9 734.024   6
  -4  -2   1 63718.2 643.629   6
  -3  -2   1 550.868 61.3902   6
  -2  -2   1 424526. 1054.52   6
   1  -2  -1 768731. 1958.60   7
   0  -2  -1 6914.77 184.473   7
  -1   2  -1 134022. 677.240   6
  -1  -2  -1 132183. 839.421   7
  -2  -2  -1 6274.13 211.227   7
  -2   2  -1 6398.68 190.593   6
  -3  -2  -1 164.525 64.4111   7
  -3  -2  -1 200.788 70.5249   6
  -3   2  -1 115.229 57.0171   6
  -4   2  -1 9038.24 301.699   6
  -4  -2  -1 9054.15 317.029   6
  -5  -2  -1 79.3035 55.5432   6
  -5   2  -1 50.2481 68.4320   6
  -6  -2  -1 335.039 116.308   6
  -6   2  -1 304.526 102.647   6
  -7   2  -1 5068.98 317.095   6
  -7  -2  -1 5393.97 333.035   6
  -8   2  -1 3208.79 283.164   6
  -8  -2  -1 3352.37 291.353   6
  -9  -2  -1 46871.6 1095.96   6
  -9   2  -1 46213.5 1069.32   6
  -9  -2  -1 46380.2 782.948   1
 -10  -2  -1 125.609 109.533   1
 -10   2  -1 132.154 87.6992   6
 -10  -2  -1 130.066 86.8982   6
 -10   2  -1 26.0765 106.918   1
 -11  -2  -1 28346.0 661.653   1
 -11   2  -1 27367.3 644.908   1
 -12  -2  -1 17302.6 514.025   1
 -12   2  -1 16562.1 495.656   1
 -13  -2  -1 7827.38 336.441   1
 -13   2  -1 7413.53 320.944   1
 -14  -2  -1 1958.76 168.308   1
 -14   2  -1 2115.98 164.611   1
 -15   2  -1 823.514 93.0425   1
 -15  -2  -1 728.751 99.0335   1
 -15  -3   1 17.9623 85.7116   1
 -14   3   1 18283.1 430.565   5
 -14   3   1 17937.8 414.264   1
 -14  -3   1 18070.0 472.393   1
 -13   3   1 508.144 120.928   5
 -13   3   1 544.310 123.509   1
 -13  -3   1 460.163 150.215   1
 -12   3   1 40835.4 722.469   1
 -12   3   1 39843.0 735.324   5
 -12  -3   1 40608.5 782.812   1
 -11  -3   1 409.473 131.434   6
 -11   3   1 170.216 93.7994   1
 -11   3   1 271.282 104.275   5
 -11  -3   1 257.904 122.733   1
 -10  -3   1-23.0988 86.1200   1
 -10   3   1 26.1267 80.0846   5
  -9  -3   1 2195.65 209.438   6
  -8  -3   1 11859.4 460.584   6
  -7   3   1 47199.1 894.152   6
  -7  -3   1 47351.1 821.232   6
  -6  -3   1 205.599 71.3731   6
  -5  -3   1 30730.6 532.138   6
  -4  -3   1 1928.29 127.600   6
  -3  -3   1 14401.0 274.953   6
   2  -3  -1 7080.72 236.589   7
   1  -3  -1 477006. 1753.19   7
  -1  -3   1 474409. 780.550   7
   0  -3   1 143185. 631.853   7
   0  -3  -1 145081. 937.598   7
  -1  -3  -1 1118.73 98.1582   7
  -2   3  -1 106488. 807.976   6
  -2  -3  -1 107525. 893.205   7
  -3  -3  -1 4801.39 211.553   7
  -3   3  -1 4822.51 198.647   6
  -4   3  -1 10853.5 332.724   6
  -4  -3  -1 11190.7 371.357   6
  -5  -3  -1 34498.2 694.252   6
  -5   3  -1 33833.4 656.755   6
  -6  -3  -1 51189.3 923.343   6
  -6   3  -1 50683.3 885.820   6
  -7  -3  -1 1925.49 213.600   6
  -7   3  -1 1688.87 191.643   6
  -8  -3  -1 5446.76 367.068   6
  -8   3  -1 5509.33 359.589   6
  -9  -3  -1 65407.5 947.744   1
  -9   3  -1 67022.7 1297.24   6
  -9  -3  -1 66888.4 1328.13   6
 -10  -3  -1 3554.43 248.615   1
 -10   3  -1 4015.40 359.488   6
 -11   3  -1 15879.2 488.192   1
 -11  -3  -1 16044.9 503.812   1
 -12  -3  -1 1529.79 185.097   1
 -12   3  -1 1587.03 183.336   1
 -13  -3  -1 27014.5 592.473   1
 -13   3  -1 26931.9 565.261   1
 -14   3  -1 785.143 110.403   1
 -14  -3  -1 912.965 128.504   1
 -15   3  -1 11192.7 247.660   1
 -15  -3  -1 11450.7 276.902   1
 -15   4   1 8834.97 227.415   5
 -14   4   1 33336.0 563.608   5
 -14  -4   1 34267.1 622.413   1
 -13   4   1 100.615 78.8970   1
 -13   4   1 168.207 100.452   5
 -13  -4   1 93.1948 115.189   1
 -12   4   1 6203.77 302.722   5
 -12   4   1 6005.64 280.683   1
 -12  -4   1 5627.32 312.857   1
 -11   4   1 59068.8 916.550   5
 -11  -4   1 59429.5 950.758   1
 -11   4   1 61289.9 862.386   1
 -10  -4   1 3828.63 250.271   1
 -10   4   1 3889.24 246.992   5
  -9  -4   1 12175.8 498.760   6
  -9  -4   1 11872.3 403.633   1
  -8  -4   1 7632.28 369.639   6
  -7  -4   1 5795.56 297.176   6
  -6  -4   1 103020. 1118.88   6
  -5  -4   1 37401.6 607.982   6
  -4  -4   1 6823.85 235.654   6
   3  -4  -1 158234. 1296.06   7
  -3  -4   1 154579. 967.730   6
   2  -4  -1 4108.95 203.025   7
  -1  -4   1 83320.1 433.369   7
   1  -4  -1 83831.1 818.834   7
   0  -4   1 94288.9 586.526   7
   0  -4  -1 94937.3 857.260   7
  -1  -4  -1 1323.86 112.965   7
  -2  -4  -1 3312.34 173.053   7
  -3  -4  -1 38473.6 629.782   7
  -4  -4  -1 21580.7 541.801   6
  -5   4  -1 1159.81 151.245   6
  -5  -4  -1 878.691 131.799   6
  -6   4  -1 2994.34 243.213   6
  -6  -4  -1 2702.65 244.378   6
  -7  -4  -1 859.444 133.514   6
  -7   4  -1 702.094 122.223   6
  -8  -4  -1 25307.5 579.267   1
  -8   4  -1 25734.9 771.812   6
  -8  -4  -1 25465.5 786.528   6
  -9  -4  -1-283.424 104.304   6
  -9  -4  -1 71.1713 79.1866   1
 -10  -4  -1 604.417 141.860   1
 -10   4  -1 472.946 113.731   5
 -11  -4  -1 75805.1 1070.44   1
 -11   4  -1 74551.7 932.840   5
 -11   4  -1 76911.8 1034.62   1
 -12   4  -1 1851.97 181.780   1
 -12  -4  -1 2203.58 203.516   1
 -13  -4  -1 10611.1 364.484   1
 -13   4  -1 10418.1 339.494   1
 -14   4  -1 8458.00 255.873   1
 -14  -4  -1 8846.48 284.370   1
 -14   5   1 3082.58 176.478   5
 -13   5   1 9462.98 337.271   5
 -13  -5   1 9531.08 361.156   1
 -12  -5   1 234.641 123.268   1
 -12   5   1 214.499 112.599   5
 -11   5   1 2614.45 220.204   5
 -11   5   1 2802.54 199.536   1
 -11  -5   1 3029.03 239.033   1
 -10  -5   1 5661.47 311.358   1
 -10   5   1 6016.60 310.979   5
  -9  -5   1 971.244 156.219   1
  -8  -5   1 4216.69 248.592   1
  -6  -5   1 341.341 90.4651   6
  -5  -5   1 131.427 74.8508   6
   5  -5  -1 132.948 88.4870   7
  -4  -5   1-3.62198 39.8006   6
   4  -5  -1 40.0621 44.8016   7
  -3  -5   1 52799.4 625.341   6
   3  -5  -1 54830.9 820.876   7
   2  -5  -1 70008.2 865.141   7
   1  -5  -1 68108.5 816.896   7
   0  -5  -1 1447.76 127.663   7
   1  -5   1 58.1729 26.0703   7
  -1  -5  -1-69.5422 70.8343   7
   2  -5   1 1342.07 111.056   7
  -2  -5  -1 996.818 113.004   7
  -3  -5  -1 8093.12 307.914   7
  -4  -5  -1 2157.35 185.795   6
  -5  -5  -1 22805.9 629.166   6
  -6  -5  -1 826.761 128.125   6
  -7  -5  -1 3526.43 220.503   1
  -7  -5  -1 3402.82 287.515   6
  -8  -5  -1 10055.8 360.790   4
  -8  -5  -1 9634.86 501.338   6
  -8  -5  -1 10028.3 380.378   1
  -9  -5  -1 30107.4 907.091   6
  -9  -5  -1 31144.3 683.767   1
 -10  -5  -1 30316.0 681.592   1
 -10   5  -1 31932.9 644.828   5
 -11   5  -1 19195.9 478.984   5
 -11  -5  -1 18646.7 522.707   1
 -12   5  -1 15022.2 417.205   1
 -12   5  -1 14945.3 377.075   5
 -12  -5  -1 15292.9 447.928   1
 -13   5  -1 965.790 119.294   1
 -13  -5  -1 859.585 124.218   1
 -14   5  -1 904.302 81.2534   1
 -14   6   1 11994.4 293.578   5
 -13   6   1 19407.7 446.948   5
 -12   6   1 15784.4 452.451   5
 -11   6   1 30.1660 117.990   5
 -10   6   1 80042.0 1090.40   5
   9  -6  -1 312.070 148.540   7
  -9  -6   1 331.023 117.187   1
  -8  -6   1 3397.20 215.884   4
   8  -6  -1 3302.02 326.955   7
  -8  -6   1 3186.63 230.667   1
   7  -6  -1 19998.2 703.725   7
   6  -6  -1 31.7813 78.7803   7
   5  -6  -1 6741.20 351.886   7
   4  -6  -1 257.008 110.696   7
   3  -6  -1 34215.1 694.322   7
   2  -6  -1 174391. 1494.73   7
   1  -6  -1 12059.8 382.988   7
   0  -6  -1 56243.1 795.855   7
  -1  -6  -1 36173.5 651.166   7
  -2  -6  -1 3756.86 221.174   7
  -3  -6  -1 2718.12 185.633   7
   4  -6   1 53670.0 901.792   7
  -4  -6  -1 54541.4 980.517   6
  -5  -6  -1 8922.00 416.980   6
  -6  -6  -1 51146.2 812.032   4
  -6  -6  -1 52101.8 811.671   1
  -6  -6  -1 50875.3 1042.55   6
  -7  -6  -1 33885.1 676.605   4
  -7  -6  -1 34257.3 904.390   6
  -7  -6  -1 31990.2 669.911   1
  -8  -6  -1 117.162 98.9683   1
  -8  -6  -1 183.752 111.838   4
  -9  -6  -1 905.384 150.377   1
  -9  -6  -1 1273.64 159.041   4
 -10   6  -1 14758.5 440.987   5
 -10  -6  -1 14761.1 470.723   1
 -11  -6  -1 29447.3 624.684   1
 -11   6  -1 29075.2 567.428   5
 -12   6  -1 4863.90 224.834   1
 -12   6  -1 4945.88 211.959   5
 -13   6  -1 8806.81 243.922   1
 -14   7   1 3270.59 132.384   5
 -13   7   1 23711.5 445.154   5
 -12   7   1 33411.3 609.921   5
 -11   7   1 23669.3 560.228   5
 -10   7   1 5819.39 304.845   5
  -9  -7   1 18382.6 486.987   4
  -9  -7   1 18104.9 495.241   3
  -8  -7   1 4896.38 273.911   4
   7  -7  -1 9670.69 487.388   7
  -7  -7   1 9840.02 376.679   4
  -6  -7   1 18544.5 504.403   4
   6  -7  -1 17522.1 628.866   7
  -5  -7   1 1137.81 147.813   4
   5  -7  -1 1046.59 160.061   7
   4  -7  -1 371.877 104.346   7
   3  -7  -1 14641.0 496.997   7
   2  -7  -1 2128.93 188.942   7
  -3  -7  -1 11524.6 455.080   6
  -4  -7  -1 1558.16 170.510   4
  -4  -7  -1 1280.84 169.817   6
  -5  -7  -1 37199.1 725.512   4
  -6  -7  -1 19726.5 541.785   4
  -7  -7  -1 92475.5 1155.46   4
  -8  -7  -1 13037.8 437.853   4
  -9  -7  -1 14307.5 437.444   4
 -10  -7  -1 2234.01 173.664   4
 -10   7  -1 2440.81 189.434   5
 -11   7  -1 196.982 89.9025   1
 -11   7  -1 181.513 87.5502   5
 -12   7  -1 405.638 81.5648   1
 -12   7  -1 398.342 77.8632   5
 -13   8   1 1691.09 113.332   5
 -12   8   1 845.827 121.164   5
 -11   8   1 23775.4 521.707   5
 -10   8   1 12689.9 418.697   5
 -10  -8   1 12493.2 369.362   3
  -9  -8   1 6193.31 290.164   4
  -9  -8   1 6317.07 301.026   3
  -8  -8   1 4644.52 279.075   3
  -8  -8   1 4413.20 258.818   4
  -7  -8   1 2682.18 221.919   4
  -6  -8   1 794.069 160.871   4
  -5  -8   1 42765.2 801.129   4
  -4  -8   1 241.113 101.093   4
  -3  -8   1 85.4545 119.284   4
   2  -8  -1 4428.09 246.247   4
  -2  -8   1 4505.24 266.703   4
   1  -8  -1 20676.8 521.540   4
  -1  -8   1 21273.1 547.596   4
   0  -8   1 11444.9 397.496   3
   0  -8  -1 11780.0 402.616   4
   1  -8   1 869.650 133.558   3
  -1  -8  -1 3818.73 244.335   4
  -2  -8  -1 8255.54 349.625   4
  -3  -8  -1 36328.8 733.299   4
  -4  -8  -1 250.688 133.268   4
  -5  -8  -1 1082.01 166.424   4
  -6  -8  -1 254.072 125.465   4
  -7  -8  -1 8.06266 105.026   4
  -8  -8  -1 40224.6 741.189   4
  -9  -8  -1 223.620 102.070   4
 -10   8  -1 563.356 115.738   5
 -10  -8  -1 568.459 92.1534   4
 -11   8  -1 28.8562 55.3936   1
 -11   8  -1 48.1071 68.3864   5
 -12   8  -1 184.348 45.9671   5
 -12   9   1 11135.6 263.079   5
 -11   9   1 31322.4 522.071   5
 -10  -9   1 71.3900 63.6337   3
 -10   9   1-10.3021 91.0926   5
  -9  -9   1 6683.72 290.342   3
  -8  -9   1 202.795 115.364   3
  -7  -9   1 19045.4 529.242   4
  -7  -9   1 19091.5 544.129   3
  -6  -9   1 8741.82 387.552   3
  -6  -9   1 9062.77 381.499   4
  -5  -9   1 437.752 132.795   4
  -4  -9   1 30559.1 703.054   4
  -3  -9   1 16182.7 522.598   3
  -3  -9   1 15800.3 509.151   4
  -2  -9   1 5314.97 297.842   3
  -1  -9   1 4253.77 262.315   3
   1  -9  -1 4247.83 256.149   4
   0  -9  -1 5118.74 294.916   4
   0  -9   1 5457.83 298.458   3
   1  -9   1 23332.3 573.738   3
  -1  -9  -1 23881.9 602.757   4
  -2  -9  -1 39984.0 784.667   4
  -3  -9  -1 5453.28 302.718   4
  -4  -9  -1 69760.1 1050.97   4
  -5  -9  -1 3001.56 248.065   4
  -6  -9  -1 5315.11 301.651   4
  -7  -9  -1 5021.07 282.040   4
  -8  -9  -1 5706.57 277.629   4
  -9  -9  -1 3110.40 185.120   3
  -9  -9  -1 2834.08 181.004   4
 -10   9  -1 6774.33 240.510   5
 -10   9  -1 5962.81 190.324   1
 -11   9  -1 2172.74 117.036   5
 -11  10   1 6198.50 188.955   5
 -10  10   1 1024.14 115.734   5
 -10 -10   1 642.647 74.9104   3
  -9 -10   1 1257.44 126.323   3
  -9  10   1 1402.17 147.829   5
  -8 -10   1 94.6482 97.7510   3
  -7 -10   1 2084.54 202.637   3
  -6 -10   1 1581.53 190.051   3
  -5 -10   1 4180.68 279.084   3
  -4 -10   1-12.9552 112.895   3
  -3 -10   1 3376.58 257.860   3
  -2 -10   1 5830.33 322.589   3
  -1 -10   1 9011.06 383.801   3
   1 -10  -1 8755.66 353.425   3
   0 -10   1 36209.6 726.936   3
  -1 -10  -1 1433.72 177.378   4
   1 -10   1 1296.31 158.901   3
  -2 -10  -1 17507.7 528.608   4
  -3 -10  -1 35.7743 108.094   4
  -4 -10  -1 14482.1 477.584   4
  -5 -10  -1 2048.77 203.823   4
  -6 -10  -1 9243.99 361.347   4
  -7 -10  -1 869.470 139.581   4
  -8 -10  -1 34.1983 75.5063   3
  -8 -10  -1-45.4488 79.1177   4
  -9 -10  -1 4260.70 177.159   3
  -9  10  -1 4645.66 198.927   5
 -10  10  -1 75.4404 53.5818   5
  -9 -11   1 135.809 49.7633   3
  -9  11   1 153.464 65.0339   5
  -8  11   1 556.524 97.3375   5
  -8 -11   1 566.772 95.3235   3
  -7 -11   1-10.1297 81.9155   3
  -6 -11   1 23255.4 524.669   3
  -5 -11   1 3818.52 245.432   3
  -4 -11   1 12461.3 423.920   3
  -3 -11   1 769.988 144.914   3
  -2 -11   1-99.3910 100.493   3
  -1 -11   1 1451.06 160.049   3
   1 -11  -1 1213.18 139.458   3
   0 -11   1 774.408 129.028   3
   0 -11  -1 708.220 128.897   3
   1 -11   1 15797.0 427.127   3
  -1 -11  -1 16945.9 476.542   3
  -2 -11  -1 52.6737 96.9277   3
  -3 -11  -1 2622.08 207.978   3
  -4 -11  -1 258.440 112.518   3
  -5 -11  -1 16.1981 91.5119   3
  -6 -11  -1 18.3914 88.0605   3
  -7 -11  -1 1974.66 146.573   3
  -8 -11  -1 278.494 68.3978   3
  -8  11  -1 287.517 69.8527   5
  -7 -12   1 677.550 80.8057   3
  -7  12   1 653.020 71.1287   5
  -6  12   1 825.781 89.2439   5
  -6 -12   1 812.214 100.325   3
  -5 -12   1 2514.52 166.251   3
  -4 -12   1 3479.92 197.184   3
  -3 -12   1 959.004 128.846   3
  -2 -12   1 8468.08 300.265   3
  -1 -12   1 838.018 117.023   3
   0 -12  -1 408.477 102.333   3
   0 -12   1 507.077 96.5547   3
  -1 -12  -1 3735.52 203.542   3
  -2 -12  -1 465.154 102.968   3
  -3 -12  -1 1001.44 125.092   3
  -4 -12  -1 6.30495 75.6005   3
  -5 -12  -1 19889.6 392.814   3
  -6 -12  -1 137.592 56.0179   3
  -4 -13   1 993.726 79.7173   3
  -3 -13   1 1.74028 44.0208   3
  -2 -13   1-54.1309 50.6481   3
 -15   0   2 3899.10 197.597   5
 -15   0   2 3968.11 204.272   1
 -14   0   2 17513.2 454.663   1
 -14   0   2 17159.1 453.139   5
 -13   0   2 837.446 137.244   1
 -13   0   2 923.412 141.456   5
 -12   0   2 540.297 200.423   6
 -12   0   2 329.817 109.545   5
 -12   0   2 245.314 111.268   1
 -11   0   2 73.1429 96.3131   1
 -11   0   2-103.776 78.8967   5
 -11   0   2 0.34778 111.892   6
 -10   0   2 76880.7 1303.83   6
  -9   0   2 6251.85 344.528   6
  -8   0   2 23182.9 601.169   6
  -7   0   2 145961. 1366.66   6
  -6   0   2 768.908 101.596   6
  -5   0   2 124858. 1002.47   6
  -4   0   2 478758. 1728.07   6
   2   0  -2 253858. 1053.70   7
   1   0  -2 7115.43 173.758   7
   0   0  -2 47335.0 480.391   7
  -1   0  -2 41353.4 507.509   7
  -2   0  -2 86033.7 780.312   6
  -2   0  -2 85122.9 808.711   7
  -3   0  -2 36375.8 575.957   6
  -4   0  -2 80996.8 962.649   6
  -5   0  -2 23744.8 587.669   6
  -6   0  -2 94143.6 1264.44   6
  -7   0  -2 45283.2 962.236   6
  -8   0  -2 213917. 2258.07   6
  -9   0  -2 2511.29 304.785   6
  -9   0  -2 2657.79 205.888   1
 -10   0  -2 23227.0 594.518   1
 -10   0  -2 23593.8 851.406   6
 -11   0  -2 48.0458 104.712   1
 -12   0  -2 6401.97 318.724   1
 -13   0  -2 3923.75 242.519   1
 -14   0  -2 125.075 82.4034   1
 -15   0  -2 2778.98 133.909   1
 -16  -1   2 7424.61 222.362   1
 -15  -1   2 798.169 118.070   1
 -15   1   2 792.230 107.022   1
 -15   1   2 869.860 120.099   5
 -14  -1   2 991.177 142.422   1
 -14   1   2 1087.83 139.658   1
 -14  -1   2 1157.17 137.945   5
 -14   1   2 982.544 138.927   5
 -13   1   2 6690.59 313.763   5
 -13  -1   2 6584.22 311.503   1
 -13   1   2 6571.76 297.042   1
 -13  -1   2 6485.73 295.047   5
 -12  -1   2 964.004 202.286   6
 -12  -1   2 957.868 143.748   5
 -12  -1   2 960.257 147.890   1
 -12   1   2 1088.11 147.092   5
 -12   1   2 912.940 140.713   1
 -11   1   2 34346.2 957.582   6
 -11  -1   2 35008.8 672.274   5
 -11   1   2 34624.6 686.190   5
 -11  -1   2 35423.6 672.224   1
 -11   1   2 33714.3 628.819   1
 -11  -1   2 33965.8 916.404   6
 -10  -1   2 5057.11 327.131   6
 -10   1   2 5482.35 357.541   6
  -9  -1   2 20658.2 612.779   6
  -9   1   2 19870.5 627.500   6
  -8  -1   2 38481.9 766.888   6
  -8   1   2 38162.6 797.730   6
  -7   1   2 7030.98 317.980   6
  -7  -1   2 7376.56 309.733   6
  -6  -1   2 29228.6 539.338   6
  -6   1   2 29551.9 585.416   6
  -5  -1   2 13554.8 320.997   6
  -5   1   2 13877.1 364.054   6
  -4  -1   2 62526.3 582.275   6
   3  -1  -2 999999. 2572.18   7
  -3  -1   2 998439. 1898.89   6
   2  -1  -2 152924. 943.475   7
   2   1  -2 152921. 646.936   7
   1   1  -2 205199. 763.616   7
   1  -1  -2 203543. 1047.42   7
   0   1  -2 198983. 886.298   7
   0  -1  -2 201247. 1076.37   7
   0   1  -2 200984. 762.699   6
  -1   1  -2 143.227 39.8485   6
  -1  -1  -2 84.9369 54.7586   7
  -2   1  -2 110761. 856.626   6
  -2  -1  -2 111834. 979.641   7
  -3   1  -2 6443.66 241.085   6
  -3  -1  -2 6676.85 259.475   6
  -3  -1  -2 6745.26 266.605   7
  -4   1  -2 162687. 1339.97   6
  -4  -1  -2 163550. 1399.58   6
  -5   1  -2 245.206 91.0877   6
  -5  -1  -2 235.706 117.050   6
  -6   1  -2 2608.70 227.196   6
  -6  -1  -2 2840.52 241.055   6
  -7   1  -2 47496.9 975.831   6
  -7  -1  -2 47392.3 996.304   6
  -8   1  -2 7839.88 438.148   6
  -8  -1  -2 7774.59 457.117   6
  -9  -1  -2 90997.5 1590.39   6
  -9  -1  -2 87087.6 1103.65   1
  -9   1  -2 87556.8 1094.20   1
  -9   1  -2 86343.8 1542.63   6
 -10  -1  -2 103823. 1787.14   6
 -10  -1  -2 104531. 1242.19   1
 -10   1  -2 101184. 1224.94   1
 -10   1  -2 100374. 1721.55   6
 -11   1  -2 841.475 153.448   1
 -11  -1  -2 851.747 142.645   1
 -12   1  -2 4707.93 274.246   1
 -12  -1  -2 4858.39 274.521   1
 -13   1  -2 5020.22 261.332   1
 -13  -1  -2 5214.68 267.543   1
 -14  -1  -2 2371.88 162.221   1
 -14   1  -2 2428.00 162.986   1
 -15  -1  -2 1611.97 106.907   1
 -15   1  -2 1534.04 104.547   1
 -15  -2   2 21048.0 454.397   1
 -15   2   2 20380.5 437.884   5
 -14   2   2 1717.39 165.425   5
 -14  -2   2 1963.00 185.404   1
 -13  -2   2 5337.17 285.224   1
 -13   2   2 5499.96 287.843   5
 -13   2   2 5446.05 260.928   1
 -13  -2   2 5374.03 271.104   5
 -12   2   2 10396.5 394.193   5
 -12  -2   2 10610.4 395.173   1
 -12  -2   2 10359.0 374.680   5
 -11  -2   2 1847.41 167.705   5
 -11   2   2 1880.22 178.088   5
 -11  -2   2 2088.50 189.555   1
 -11  -2   2 1477.86 210.012   6
 -10   2   2 4501.96 249.274   5
 -10  -2   2 4948.99 324.754   6
  -9  -2   2 1112.02 140.868   6
  -8  -2   2 15068.0 476.025   6
  -7  -2   2 11362.3 383.042   6
  -6  -2   2 49672.5 695.218   6
  -5  -2   2 79800.3 755.161   6
  -4  -2   2 167967. 913.666   6
   3  -2  -2 9386.61 290.495   7
  -3  -2   2 9987.84 162.514   6
   2  -2  -2 429468. 1772.33   7
   1  -2  -2 2222.62 134.911   7
   0  -2  -2 890.066 95.2003   7
   0   2  -2 987.587 46.9033   6
  -1  -2  -2 72343.1 768.483   7
  -1   2  -2 71572.0 554.941   6
  -2   2  -2 69874.3 671.630   6
  -2  -2  -2 74509.3 836.248   7
  -3  -2  -2 22.8684 60.8489   6
  -3  -2  -2-2.32670 57.0878   7
  -3   2  -2 43.0077 50.7634   6
  -4   2  -2 104395. 1073.74   6
  -4  -2  -2 101767. 1160.02   6
  -5  -2  -2 25233.0 634.814   6
  -5   2  -2 26834.8 614.873   6
  -6   2  -2 8380.13 380.669   6
  -6  -2  -2 8751.72 406.163   6
  -7   2  -2 26267.6 737.781   6
  -7  -2  -2 25459.3 751.151   6
  -8   2  -2 60180.0 1198.24   6
  -8  -2  -2 61153.6 1247.91   6
  -8  -2  -2 62939.4 890.425   1
  -9  -2  -2 13729.1 629.918   6
  -9  -2  -2 14963.4 465.474   1
  -9   2  -2 15264.4 640.367   6
 -10   2  -2 3765.35 263.187   1
 -10  -2  -2 3966.95 267.276   1
 -11   2  -2 29016.4 663.930   1
 -11  -2  -2 29896.9 674.484   1
 -12   2  -2 14736.3 455.509   1
 -12  -2  -2 14221.1 451.919   1
 -13   2  -2 2077.66 175.920   1
 -13  -2  -2 1831.32 170.783   1
 -14   2  -2 1522.50 133.261   1
 -14  -2  -2 1426.80 133.155   1
 -15   2  -2 2836.09 120.314   1
 -15  -2  -2 2735.52 126.433   1
 -16   3   2 6587.93 183.580   5
 -15  -3   2 5800.84 242.572   1
 -15   3   2 5775.60 237.132   5
 -14   3   2 3400.38 219.857   5
 -14  -3   2 3616.68 227.596   1
 -13   3   2 332.297 115.977   5
 -13  -3   2 281.777 125.818   1
 -12   3   2-39.7894 103.229   5
 -12  -3   2 6.26759 71.0292   5
 -12  -3   2 23.0179 110.718   1
 -11  -3   2 1693.56 187.106   1
 -11  -3   2 1625.36 162.547   5
 -11   3   2 1946.76 186.525   5
 -10   3   2 15479.8 459.213   5
 -10  -3   2 15179.8 558.508   6
 -10  -3   2 15468.3 441.257   5
 -10  -3   2 15097.3 454.764   1
  -9  -3   2 16122.3 532.654   6
  -8  -3   2 16973.1 502.419   6
  -7  -3   2 19934.7 492.756   6
  -6  -3   2 48476.0 671.152   6
  -5  -3   2 9902.85 261.971   6
  -4  -3   2-6.09138 29.3510   6
   4  -3  -2 5693.08 263.237   7
   3  -3  -2 3271.21 193.299   7
  -3  -3   2 3448.12 88.3422   6
   2  -3  -2 30776.6 523.769   7
   1  -3  -2 41960.2 596.086   7
   0  -3  -2 61718.9 731.585   7
  -1  -3  -2 120420. 1069.04   7
  -1   3  -2 122508. 719.749   6
  -2  -3  -2 40647.5 653.961   7
  -2   3  -2 40025.5 505.477   6
  -3   3  -2 12174.4 328.131   6
  -3  -3  -2 11840.7 380.177   7
  -4   3  -2 3146.72 196.548   6
  -4  -3  -2 3347.93 236.983   6
  -4  -3  -2 2903.14 210.979   7
  -5   3  -2 144114. 1425.23   6
  -5  -3  -2 142600. 1558.45   6
  -6   3  -2 29.9858 77.9404   6
  -6  -3  -2 106.510 57.1103   6
  -7   3  -2 197.605 66.9913   6
  -7  -3  -2 174.350 80.5996   6
  -8  -3  -2 10903.5 539.434   6
  -8  -3  -2 10752.8 377.467   1
  -8   3  -2 10302.4 497.133   6
  -9  -3  -2 1464.77 170.932   1
  -9  -3  -2 1302.37 192.020   6
  -9   3  -2 1058.91 228.482   6
 -10  -3  -2 179620. 1636.13   1
 -11  -3  -2 5401.41 301.660   1
 -11   3  -2 5557.93 303.313   1
 -12   3  -2 471.957 127.088   1
 -12  -3  -2 474.414 125.231   1
 -13   3  -2 6556.80 272.859   1
 -13  -3  -2 6768.65 281.682   1
 -14   3  -2 4257.07 185.486   1
 -14  -3  -2 4397.61 193.551   1
 -15   4   2 3944.81 185.873   5
 -14   4   2 1151.74 144.487   5
 -13  -4   2 8652.83 356.864   1
 -13   4   2 9009.90 358.923   5
 -12  -4   2 569.168 135.945   1
 -12   4   2 412.269 122.673   5
 -11  -4   2 5344.37 294.153   1
 -11   4   2 5642.93 302.197   5
 -11  -4   2 5204.27 272.445   5
 -10   4   2 3571.56 237.859   5
 -10  -4   2 3694.39 247.843   1
 -10  -4   2 3482.43 214.374   5
  -9  -4   2 16796.8 476.080   1
  -9   4   2 16775.0 467.432   5
   6  -4  -2 2770.44 222.533   7
   5  -4  -2 27.2149 66.4404   7
   4  -4  -2 14814.0 449.792   7
   3  -4  -2 32769.2 626.366   7
   2  -4  -2 51803.3 743.986   7
   1  -4  -2 6653.98 267.582   7
   0  -4   2 69322.7 431.103   7
   0  -4  -2 72887.2 864.921   7
  -1  -4  -2 16132.8 427.902   7
  -2  -4  -2 101562. 1109.20   7
  -3  -4  -2 39564.2 734.120   7
  -4   4  -2 3321.91 199.953   6
  -4  -4  -2 3331.93 232.754   7
  -4  -4  -2 3257.74 241.775   6
  -5   4  -2 15213.5 473.145   6
  -5  -4  -2 14373.2 520.241   6
  -6   4  -2 1283.92 148.819   6
  -6  -4  -2 1114.11 156.931   6
  -7  -4  -2 1427.84 201.595   6
  -7   4  -2 1540.55 215.970   6
  -7  -4  -2 1441.82 143.486   1
  -8  -4  -2 34236.4 970.032   6
  -8  -4  -2 32729.6 673.937   1
  -8  -4  -2 32077.1 630.450   4
  -8   4  -2 32476.0 881.680   6
  -9  -4  -2 667.321 193.702   6
  -9  -4  -2 594.511 125.023   1
  -9  -4  -2 753.190 132.290   4
 -10  -4  -2 12229.7 433.186   1
 -11   4  -2 1981.88 183.358   1
 -11  -4  -2 1945.77 195.465   1
 -12  -4  -2 6875.46 305.372   1
 -12   4  -2 6927.68 302.170   1
 -13  -4  -2 82.5066 86.6824   1
 -13   4  -2 114.194 85.6235   1
 -14   4  -2 1670.28 108.795   1
 -15   5   2 779.673 96.4058   5
 -14   5   2 59.2615 88.5077   5
 -13   5   2 10311.2 370.885   5
 -12   5   2 4341.40 271.576   5
 -12  -5   2 4682.95 279.975   1
 -11   5   2 11301.0 418.227   5
 -11  -5   2 11003.6 423.267   1
 -10  -5   2 5785.78 310.310   1
 -10   5   2 5779.51 308.555   5
  10  -5  -2 5917.25 444.532   7
   9  -5  -2 21087.9 773.560   7
  -9  -5   2 20199.4 538.200   1
   8  -5  -2 13871.9 593.314   7
  -8  -5   2 11989.4 401.501   1
   7  -5  -2 699.382 126.790   7
   6  -5  -2 46189.3 961.219   7
   5  -5  -2 5892.85 329.598   7
   4  -5  -2 5930.59 305.870   7
   3  -5  -2 10077.1 378.872   7
   2  -5  -2 12791.5 407.790   7
   1  -5  -2 24134.2 551.034   7
   0  -5  -2 250009. 1738.55   7
  -1  -5  -2 13993.0 430.219   7
  -2  -5  -2 15374.7 463.089   7
  -3  -5  -2 4172.29 261.220   7
  -4  -5  -2 48652.2 960.665   6
  -4  -5  -2 47367.5 892.534   7
  -5  -5  -2 385.748 102.379   6
  -6  -5  -2-141.678 83.3502   6
  -7  -5  -2 20409.4 736.839   6
  -7  -5  -2 21532.0 536.037   4
  -7  -5  -2 22114.5 541.424   1
  -8  -5  -2 6757.09 321.607   1
  -8  -5  -2 6943.09 316.988   4
  -8  -5  -2 6845.57 461.036   6
  -9  -5  -2 198.764 110.767   4
  -9  -5  -2 349.491 114.967   1
 -10  -5  -2 3603.74 247.146   1
 -11  -5  -2 26812.2 590.181   1
 -11   5  -2 27025.0 587.388   1
 -12   5  -2 210.490 98.6532   1
 -12  -5  -2 232.261 101.054   1
 -13   5  -2 113.367 71.0193   1
 -15   6   2 4835.81 164.328   5
 -14   6   2 132.858 83.0452   5
 -13   6   2 3542.11 220.512   5
 -12   6   2 41983.1 752.661   5
 -11   6   2 68.3291 111.935   5
 -10   6   2 8322.67 369.760   5
   9  -6  -2 724.727 156.160   7
  -8  -6   2 12983.0 419.356   3
   8  -6  -2 12902.7 597.194   7
   7  -6  -2 135.507 128.025   7
   6  -6  -2 41624.8 965.174   7
   5  -6  -2 47619.0 964.299   7
   4  -6  -2 14537.3 515.176   7
   3  -6  -2 31600.1 720.095   7
   2  -6  -2 328853. 2220.03   7
   1  -6  -2 47467.3 831.889   7
   0  -6  -2 2863.47 206.694   7
  -1  -6  -2 2006.74 171.513   7
  -2  -6  -2 839.876 140.099   7
  -3  -6  -2 1440.63 176.205   7
  -4  -6  -2 10838.9 484.692   6
  -5  -6  -2 10197.3 489.935   6
  -5  -6  -2 9697.40 367.639   4
  -6  -6  -2 867.819 150.010   6
  -6  -6  -2 1006.08 155.727   4
  -6  -6  -2 844.617 130.187   1
  -7  -6  -2 22867.9 561.418   1
  -7  -6  -2 23081.8 805.159   6
  -7  -6  -2 22921.6 572.436   4
  -8  -6  -2 29708.7 652.410   1
  -8  -6  -2 29975.2 648.104   4
  -9  -6  -2 15976.9 477.117   1
  -9  -6  -2 15739.8 453.556   4
 -10  -6  -2 7194.30 285.776   4
 -10  -6  -2 7418.95 319.766   1
 -10   6  -2 7228.94 285.233   5
 -11   6  -2 423.934 105.659   1
 -12   6  -2 4990.67 215.084   1
 -13   6  -2 4429.65 156.677   1
 -14   7   2 15646.3 323.007   5
 -13   7   2 2372.70 170.015   5
 -12   7   2 80.6981 107.052   5
 -11   7   2 14952.2 459.482   5
 -10   7   2 6549.86 327.918   5
  -9  -7   2 1083.99 152.640   3
  -8  -7   2 5042.99 268.523   4
  -8  -7   2 5086.82 284.796   3
   8  -7  -2 5649.44 417.387   7
  -7  -7   2 1486.64 165.780   4
  -7  -7   2 1424.35 163.827   3
   6  -7  -2-3.24370 64.5903   7
  -6  -7   2 87.7885 101.001   4
  -5  -7   2 17075.4 482.762   4
   5  -7  -2 17171.4 607.903   7
   4  -7  -2 12423.9 496.603   7
   3  -7  -2 1180.17 173.390   7
   2  -7  -2 35.3769 70.2981   7
   1  -7  -2 6371.93 328.537   7
   0  -7  -2 1617.16 190.673   7
  -1  -7  -2 27245.8 670.897   7
  -3  -7  -2 842.205 126.173   4
  -3  -7  -2 890.342 164.927   6
  -4  -7  -2 15316.3 598.839   6
  -4  -7  -2 14769.3 462.649   4
  -5  -7  -2 1823.62 190.761   4
  -5  -7  -2 1711.44 206.124   6
  -6  -7  -2 20563.7 560.721   4
  -6  -7  -2 20652.3 732.453   6
  -7  -7  -2 111.777 105.488   4
  -8  -7  -2 79.4467 96.1172   4
  -9  -7  -2 37432.9 676.796   4
 -10  -7  -2 797.749 116.042   4
 -10   7  -2 741.293 113.844   5
 -11   7  -2 577.294 98.5596   1
 -12   7  -2 7799.37 217.171   1
 -13   8   2 1537.73 122.444   5
 -12   8   2 916.005 130.425   5
 -11   8   2 3051.36 215.679   5
 -10   8   2 4629.60 271.520   5
 -10  -8   2 3813.02 216.536   3
  -9  -8   2 5562.96 284.701   3
  -8  -8   2 435.444 136.329   3
  -7  -8   2 39609.8 785.789   3
  -6  -8   2 2914.03 230.097   4
  -6  -8   2 2726.91 234.833   3
  -5  -8   2 10724.7 416.046   3
  -5  -8   2 10795.3 411.861   4
  -4  -8   2 30262.1 686.235   3
  -3  -8   2 633.183 126.305   3
  -2  -8   2 18277.8 518.285   3
   2  -8  -2 17474.7 468.407   4
   1  -8  -2 99189.4 1134.80   4
  -1  -8   2 101463. 1207.71   3
   0  -8  -2 32531.8 666.951   4
   0  -8   2 33540.7 684.889   3
  -1  -8  -2 4766.35 271.475   4
   1  -8   2 4661.31 262.134   3
  -2  -8  -2 1611.70 180.953   4
  -3  -8  -2 60465.2 958.668   4
  -4  -8  -2 15151.8 491.017   4
  -5  -8  -2 7575.63 354.871   4
  -6  -8  -2 4652.79 284.732   4
  -7  -8  -2 9518.22 385.901   4
  -8  -8  -2 10827.1 384.361   4
  -9  -8  -2 1162.97 134.792   4
 -10   8  -2 6173.14 227.353   5
 -10  -8  -2 5866.77 218.829   4
 -11   8  -2 989.091 93.1075   1
 -12   9   2 7717.42 236.774   5
 -11   9   2 152.998 90.5839   5
 -10  -9   2 153.071 74.0692   3
 -10   9   2 209.244 108.239   5
  -9   9   2 8510.97 338.329   5
  -9  -9   2 8843.78 336.276   3
  -8  -9   2 3276.28 235.458   3
  -7  -9   2 12227.8 441.731   3
  -6  -9   2 50703.4 906.305   3
  -5  -9   2 14527.9 498.199   3
  -4  -9   2 8260.09 381.672   3
  -3  -9   2 96324.5 1253.50   3
   2  -9  -2 2010.50 173.888   4
  -2  -9   2 2112.12 206.106   3
   1  -9  -2 6013.19 299.448   4
  -1  -9   2 6240.28 325.589   3
   0  -9   2 23427.5 591.234   3
   0  -9  -2 24584.5 600.510   4
   1  -9   2 18745.5 517.442   3
  -1  -9  -2 18771.2 537.250   4
   2  -9   2 2871.76 203.985   3
  -2  -9  -2 3029.85 235.788   4
  -3  -9  -2 11072.8 426.911   4
  -4  -9  -2 41297.9 805.374   4
  -5  -9  -2 2051.87 210.004   4
  -6  -9  -2 24382.2 594.726   4
  -7  -9  -2 1206.39 164.119   4
  -8  -9  -2 4789.59 246.547   4
  -9  -9  -2 1841.17 136.698   3
  -9   9  -2 1956.71 140.646   5
  -9  -9  -2 1817.09 139.347   4
 -10   9  -2 2037.30 113.239   1
 -10   9  -2 2272.98 118.860   5
 -11  10   2 830.086 88.5344   5
 -10  10   2 10330.5 291.279   5
 -10 -10   2 9331.75 237.888   3
  -9  10   2 1853.66 157.318   5
  -9 -10   2 1948.12 148.075   3
  -8 -10   2 6851.86 292.071   3
  -7 -10   2 1719.96 185.757   3
  -6 -10   2 11188.2 416.810   3
  -5 -10   2 4085.53 272.338   3
  -4 -10   2 74.1181 112.837   3
  -3 -10   2 14678.4 490.017   3
  -2 -10   2 2445.40 216.070   3
   1 -10  -2 351.240 117.446   4
  -1 -10   2 310.601 127.596   3
   0 -10   2 16079.5 483.281   3
   0 -10  -2 16713.7 498.671   4
   1 -10   2 61675.8 903.720   3
  -1 -10  -2 62536.1 964.709   4
  -2 -10  -2 235.194 128.174   4
  -3 -10  -2 6226.08 320.532   4
  -4 -10  -2 3598.90 250.232   4
  -5 -10  -2 41.5943 113.686   4
  -6 -10  -2 398.896 127.847   4
  -7 -10  -2 561.123 110.679   4
  -8 -10  -2 44.7648 65.7583   3
  -8 -10  -2 41.8083 75.3764   4
  -9  10  -2 9650.10 224.442   5
  -9 -10  -2 8442.21 198.869   3
  -9 -11   2 39.0077 56.5335   3
  -9  11   2 119.193 58.9938   5
  -8 -11   2 657.044 100.939   3
  -8  11   2 619.586 95.3500   5
  -7  11   2 14702.2 354.272   5
  -7 -11   2 14893.0 390.595   3
  -6 -11   2 14868.6 421.892   3
  -5 -11   2 8161.36 336.029   3
  -4 -11   2 12657.6 419.791   3
  -3 -11   2 108.580 109.841   3
  -2 -11   2 34.7627 92.4427   3
   1 -11  -2 1052.04 133.400   3
  -1 -11   2 1066.23 145.733   3
   0 -11  -2 6692.20 296.688   3
   0 -11   2 7054.69 300.073   3
   1 -11   2 1262.36 138.200   3
  -2 -11  -2 1037.35 153.158   4
  -3 -11  -2 4979.28 264.348   4
  -4 -11  -2 1297.47 158.945   4
  -5 -11  -2 688.402 124.812   3
  -5 -11  -2 707.894 125.348   4
  -6 -11  -2 171.832 87.6234   3
  -7 -11  -2 2242.68 135.312   3
  -7 -12   2 372.396 71.9933   3
  -6 -12   2 4257.08 188.650   3
  -6  12   2 3579.30 138.277   5
  -5  12   2-46.5447 48.3352   5
  -5 -12   2 37.3730 80.3268   3
  -4 -12   2 15145.4 379.062   3
  -3 -12   2 25.8951 81.7865   3
  -2 -12   2 3807.37 203.012   3
  -1 -12   2 1212.16 124.829   3
   0 -12   2 1947.90 135.769   3
   0 -12  -2 1861.50 140.426   3
  -1 -12  -2 1171.45 120.196   3
  -2 -12  -2 439.035 93.5476   3
  -3 -12  -2 10462.8 303.646   3
  -4 -12  -2 1105.00 115.020   3
  -5 -12  -2 8092.60 232.309   3
  -6 -12  -2 1270.42 84.8700   3
  -3 -13   2 648.170 69.1899   3
 -16   0   3 27.7305 60.5329   5
 -15   0   3 23.3448 82.5039   5
 -14   0   3 59.9107 104.474   5
 -13   0   3 110.735 102.733   5
 -12   0   3 22.5587 87.9289   5
 -11   0   3-26.3041 96.3629   5
  -9   0   3-32.5534 73.4724   6
  -8   0   3-46.2412 74.3709   6
   5   0  -3 30.2257 50.1692   7
   4   0  -3 130.615 60.0533   7
   3   0  -3 16.6920 44.2951   7
   2   0  -3-29.5756 51.1668   7
   1   0  -3 215.722 55.1064   7
   0   0  -3-8.50314 43.9224   7
  -1   0  -3-6.13066 52.7900   7
  -2   0  -3-3.92657 46.5865   7
  -2   0  -3 98.4245 57.6621   6
  -3   0  -3 0.47162 64.0453   6
  -4   0  -3 77.0193 82.2923   6
  -5   0  -3-68.2464 91.7035   6
  -6   0  -3 319.783 122.866   6
  -7   0  -3 66.5651 69.8466   6
  -8   0  -3 34.0589 40.0263   6
  -8   0  -3 51.4385 67.2016   1
  -9   0  -3 21.9725 90.1290   1
  -9   0  -3 187.081 124.160   6
 -10   0  -3 31.5093 99.4290   1
 -11   0  -3 41.9555 104.876   1
 -12   0  -3-19.3385 90.8116   1
 -13   0  -3 32.2899 75.3308   1
 -14   0  -3 49.5246 62.1483   1
 -16  -1   3 37533.2 495.880   5
 -16   1   3 38730.3 541.027   5
 -15   1   3 325.028 109.453   5
 -15  -1   3 379.201 98.3497   5
 -15  -1   3 366.322 88.1243   1
 -14  -1   3 43291.7 699.304   1
 -14  -1   3 44359.7 755.640   5
 -14   1   3 42310.0 753.288   5
 -13  -1   3 1288.26 146.173   1
 -13   1   3 1330.87 165.933   5
 -13  -1   3 1238.84 163.171   5
 -12  -1   3 634.909 129.473   1
 -12   1   3 604.859 133.977   5
 -12  -1   3 796.239 146.710   5
 -11  -1   3 2162.37 193.809   5
 -11   1   3 2383.56 191.478   5
 -11  -1   3 2202.81 182.519   1
 -10  -1   3 16256.9 572.630   6
  -9  -1   3 309.200 97.2863   6
  -8  -1   3 11266.1 401.578   6
  -7  -1   3 38234.8 662.769   6
  -6  -1   3 4245.08 205.064   6
   5   1  -3 6300.57 219.987   7
   5  -1  -3 5947.68 256.738   7
   4  -1  -3 866.380 106.139   7
   4   1  -3 788.393 77.9172   7
   3  -1  -3 729602. 2469.71   7
   3   1  -3 731729. 1906.60   7
   2  -1  -3 46128.7 600.271   7
   2   1  -3 45677.4 464.737   7
   1   1  -3 3201.71 134.755   7
   1  -1  -3 2510.57 149.858   7
   0  -1  -3 10275.1 305.524   7
   0   1  -3 10217.4 261.692   7
   0   1  -3 10571.2 232.988   6
  -1   1  -3 1930.45 127.982   7
  -1   1  -3 1807.85 113.561   6
  -1  -1  -3 1985.13 151.648   7
  -2   1  -3 21250.9 428.668   6
  -2  -1  -3 21123.5 493.306   7
  -3   1  -3 110331. 1100.25   6
  -3  -1  -3 109621. 1178.82   6
  -3  -1  -3 112559. 1217.01   7
  -4  -1  -3 216318. 1795.35   6
  -4   1  -3 213296. 1697.59   6
  -5  -1  -3 28338.6 714.387   6
  -5   1  -3 26495.1 659.663   6
  -6   1  -3 4086.16 289.229   6
  -6  -1  -3 4423.29 328.394   6
  -7  -1  -3-156.570 117.990   6
  -7   1  -3 321.575 132.602   6
  -8  -1  -3 56955.8 1253.82   6
  -8   1  -3 55027.8 1205.03   6
  -8  -1  -3 54051.0 850.035   1
  -9  -1  -3 20298.1 790.289   6
  -9   1  -3 18549.1 750.653   6
  -9  -1  -3 19318.2 532.811   1
  -9   1  -3 19906.3 546.426   1
 -10   1  -3 668.075 144.684   1
 -10  -1  -3 483.820 132.205   1
 -11   1  -3 12663.6 438.663   1
 -11  -1  -3 13016.9 435.369   1
 -12   1  -3 63.6080 105.145   1
 -12  -1  -3 28.0876 102.074   1
 -13  -1  -3 2109.20 162.841   1
 -13   1  -3 2043.22 160.638   1
 -14  -1  -3 2626.04 141.849   1
 -14   1  -3 2568.47 140.105   1
 -16   2   3 2015.67 139.541   5
 -15  -2   3 6359.34 247.569   1
 -15   2   3 6514.59 278.081   5
 -15  -2   3 6516.55 257.318   5
 -14  -2   3 13310.3 410.532   5
 -14   2   3 13527.5 432.139   5
 -14  -2   3 13822.5 401.276   1
 -13  -2   3 15300.8 448.993   1
 -13  -2   3 15112.3 464.955   5
 -13   2   3 14950.3 472.639   5
 -12   2   3 2440.66 212.451   5
 -12  -2   3 2377.58 205.272   1
 -12  -2   3 2494.49 195.486   5
 -11  -2   3 7244.29 313.015   1
 -11  -2   3 7353.49 327.097   5
 -11   2   3 7483.95 337.897   5
 -10   2   3 2036.85 181.618   5
 -10  -2   3 1927.34 183.380   5
 -10  -2   3 2301.91 218.406   6
  -9  -2   3 154.580 79.6968   6
  -8  -2   3 57820.8 865.240   6
  -7  -2   3 76734.2 890.629   6
  -6  -2   3 16015.7 364.002   6
   6  -2  -3 16474.3 492.969   7
   5   2  -3 12342.2 271.374   7
   5  -2  -3 12947.2 406.350   7
   4  -2  -3 52557.6 755.762   7
   4   2  -3 51747.3 450.521   7
   3   2  -3 17716.2 223.676   7
   3  -2  -3 18224.9 423.543   7
   2   2  -3 15821.8 214.523   7
   2  -2  -3 17070.3 399.910   7
   1  -2  -3 31702.2 545.150   7
   1   2  -3 31747.8 353.170   7
   0   2  -3 4978.98 134.111   6
   0  -2  -3 4929.06 226.835   7
  -1  -2  -3 1951.81 169.030   7
  -1   2  -3 1846.47 106.548   6
  -2   2  -3 22853.0 426.710   6
  -2  -2  -3 22437.3 536.080   7
  -3  -2  -3 77757.2 1049.83   7
  -3  -2  -3 76004.7 1043.16   6
  -4   2  -3 1494.53 152.958   6
  -4  -2  -3 1659.21 186.177   6
  -5   2  -3 26239.2 651.547   6
  -5  -2  -3 27135.8 721.637   6
  -6   2  -3 5397.53 335.007   6
  -6  -2  -3 5195.39 358.977   6
  -7  -2  -3 19815.3 715.993   6
  -7   2  -3 19261.0 668.974   6
  -8  -2  -3 4571.21 410.035   6
  -8  -2  -3 4940.26 271.643   1
  -8  -2  -3 4830.54 253.243   4
  -8   2  -3 4499.66 356.094   6
  -9   2  -3 19122.9 738.949   6
  -9  -2  -3 18537.2 523.512   1
 -10   2  -3 666.092 142.476   1
 -10  -2  -3 811.165 129.354   1
 -11   2  -3 517.469 138.170   1
 -11  -2  -3 371.302 128.654   1
 -12  -2  -3 37.0573 90.4904   1
 -12   2  -3 109.361 102.007   1
 -13  -2  -3 3119.96 185.028   1
 -13   2  -3 3255.89 188.763   1
 -14  -2  -3 6587.25 198.664   1
 -14   2  -3 6680.38 202.295   1
 -16   3   3 7342.43 230.880   5
 -15   3   3 56.7905 83.9273   5
 -14  -3   3 5151.01 253.086   5
 -14  -3   3 5021.61 253.131   1
 -14   3   3 5034.82 272.115   5
 -13  -3   3 1121.86 150.128   5
 -13   3   3 1303.03 168.998   5
 -13  -3   3 1353.47 159.227   1
 -12   3   3 813.507 143.494   5
 -12  -3   3 814.795 137.191   1
 -12  -3   3 973.130 136.353   5
  11  -3  -3 6710.64 453.417   7
 -11  -3   3 6502.33 313.445   1
 -11  -3   3 6073.52 301.463   5
 -11   3   3 6533.41 322.035   5
 -10  -3   3 9004.27 350.135   1
 -10  -3   3 9617.34 366.890   5
 -10   3   3 9877.39 372.060   5
  10  -3  -3 10239.8 537.511   7
   8  -3  -3 39356.4 913.236   7
   7  -3  -3 11770.4 477.297   7
   6  -3  -3 36565.1 779.377   7
   5  -3  -3 915.588 146.922   7
   4  -3  -3 71504.4 966.072   7
   3  -3  -3 1238.71 139.252   7
   2  -3  -3 52831.6 766.664   7
   1  -3  -3 1919.49 158.744   7
   0  -3  -3 714.606 115.019   7
  -1  -3  -3 6696.55 303.866   7
  -1   3  -3 6175.29 174.013   6
  -2   3  -3 37430.7 528.342   6
  -2  -3  -3 34369.6 697.515   7
  -3   3  -3 17482.3 423.318   6
  -3  -3  -3 16736.1 511.634   7
  -4  -3  -3 635.504 137.219   7
  -4   3  -3 365.674 98.4620   6
  -4  -3  -3 699.459 134.284   6
  -5   3  -3 2400.62 200.637   6
  -5  -3  -3 2329.55 220.385   6
  -6  -3  -3 10052.8 495.980   6
  -6   3  -3 9674.51 442.759   6
  -7  -3  -3 9277.24 500.815   6
  -7   3  -3 8923.96 455.969   6
  -7  -3  -3 9435.39 345.511   1
  -7  -3  -3 9271.14 343.033   4
  -8  -3  -3 102028. 1732.46   6
  -8  -3  -3 99202.2 1161.93   1
  -8  -3  -3 101077. 1118.74   4
  -9  -3  -3 36082.9 719.343   1
  -9  -3  -3 36483.3 670.003   4
 -10  -3  -3 15143.6 471.124   1
 -10   3  -3 15453.0 481.590   1
 -11   3  -3 7024.98 325.966   1
 -11  -3  -3 6930.52 314.126   1
 -12   3  -3 2650.60 190.651   1
 -12  -3  -3 2851.15 198.489   1
 -13   3  -3 3101.13 171.853   1
 -13  -3  -3 3043.22 172.175   1
 -14  -3  -3 125.412 50.5454   1
 -14   3  -3 257.133 58.3687   1
 -16   4   3 1765.87 117.673   5
 -15   4   3 66.0779 84.0756   5
 -14   4   3 15724.5 445.076   5
 -13   4   3 7832.38 347.425   5
 -12  -4   3 14049.5 451.595   1
 -12  -4   3 14055.1 447.275   5
 -12   4   3 14424.8 474.170   5
 -11  -4   3 381.300 111.982   5
 -11   4   3 511.422 124.306   5
 -11  -4   3 338.177 117.273   1
 -10  -4   3 1541.56 171.743   1
 -10  -4   3 1796.76 177.152   5
 -10   4   3 1544.90 169.197   5
  -9  -4   3 30936.0 636.726   5
  -9   4   3 30184.0 633.502   5
  -9  -4   3 29426.8 608.659   1
   9  -4  -3 31689.1 927.713   7
   8  -4  -3 253.075 78.2031   7
   7  -4  -3 26920.5 753.000   7
   6  -4  -3 23076.8 652.452   7
   5  -4  -3 168.555 95.2761   7
   4  -4  -3 14777.1 471.714   7
   3  -4  -3 209424. 1699.51   7
   2  -4  -3 14250.8 437.311   7
   1  -4  -3 21834.1 541.170   7
   0  -4  -3 393.624 81.4626   7
  -1  -4  -3 63023.6 962.714   7
  -2  -4  -3 1589.42 171.785   7
  -3  -4  -3 2336.79 213.578   7
  -4  -4  -3 8020.43 398.289   7
  -4  -4  -3 7989.68 407.846   6
  -5  -4  -3 46.9136 74.0061   6
  -6  -4  -3 8466.86 335.386   4
  -6  -4  -3 8527.43 471.293   6
  -7  -4  -3 4079.97 241.442   1
  -7  -4  -3 4047.65 249.846   4
  -8  -4  -3 5716.24 411.318   6
  -8  -4  -3 5894.33 288.643   1
  -8  -4  -3 5540.55 286.096   4
  -9  -4  -3 6402.11 312.533   1
  -9  -4  -3 6505.47 299.343   4
 -10  -4  -3 8.42952 94.1547   1
 -11   4  -3 33.1360 108.807   1
 -11  -4  -3 99.6013 93.2555   1
 -12  -4  -3 1662.86 143.637   1
 -12   4  -3 1753.77 156.490   1
 -13   4  -3 60.0600 64.9096   1
 -13  -4  -3 1.58814 56.6288   1
 -16   5   3 910.958 75.3575   5
 -15   5   3 6506.35 237.792   5
 -14   5   3 1455.03 155.505   5
 -13   5   3 15879.5 471.820   5
 -12   5   3 138.376 112.279   5
 -11   5   3 2148.59 206.584   5
  10  -5  -3 11215.0 591.074   7
 -10   5   3 11008.0 412.972   5
  -9   5   3 388.009 110.338   5
   9  -5  -3 406.434 123.288   7
   8  -5  -3 6951.35 427.554   7
   7  -5  -3 1578.03 189.557   7
   6  -5  -3 22247.8 686.202   7
   5  -5  -3 4692.77 303.726   7
   4  -5  -3 885.922 144.625   7
   3  -5  -3 14552.4 489.193   7
   2  -5  -3 7908.89 355.003   7
   1  -5  -3 13652.4 461.581   7
   0  -5  -3 209.678 103.858   7
  -1  -5  -3 9657.57 411.105   7
  -2  -5  -3 152.213 60.9896   7
  -3  -5  -3 5006.15 312.850   7
  -4  -5  -3 261.235 98.5613   6
  -4  -5  -3 502.535 119.677   7
  -5  -5  -3 54684.6 1164.20   6
  -5  -5  -3 54060.7 830.284   4
  -6  -5  -3 40350.9 1045.70   6
  -6  -5  -3 39793.6 735.543   4
  -6  -5  -3 40272.4 699.653   1
  -7  -5  -3 4211.58 375.267   6
  -7  -5  -3 4054.55 242.782   1
  -7  -5  -3 4058.85 255.450   4
  -8  -5  -3 20846.8 534.543   1
  -8  -5  -3 19975.7 530.758   4
  -9  -5  -3 44428.6 771.799   1
  -9  -5  -3 44741.5 753.045   4
 -10  -5  -3 1935.22 172.002   1
 -10  -5  -3 1582.80 145.292   4
 -11  -5  -3-39.6490 81.9270   1
 -11   5  -3 19.0629 93.8331   1
 -12   5  -3 724.314 108.324   1
 -13   5  -3 5528.85 177.615   1
 -15   6   3 6633.57 211.703   5
 -14   6   3 800.665 121.737   5
 -13   6   3 12137.1 390.195   5
 -12   6   3 3463.90 245.955   5
 -11   6   3 4434.65 281.784   5
 -10   6   3 168.425 115.623   5
   9  -6  -3 804.829 185.442   7
  -9   6   3 403.314 118.864   5
  -8  -6   3 1447.04 169.384   3
   8  -6  -3 1178.11 179.704   7
  -7  -6   3 3869.49 240.719   3
   7  -6  -3 4126.46 335.359   7
   6  -6  -3 6507.97 391.201   7
   5  -6  -3 67671.7 1200.73   7
   4  -6  -3 36115.1 847.954   7
   3  -6  -3 8404.21 395.246   7
   2  -6  -3 42129.0 883.680   7
   1  -6  -3 513.631 118.032   7
   0  -6  -3 8674.42 403.548   7
  -1  -6  -3 20690.1 629.714   7
  -2  -6  -3 34112.7 827.114   7
  -3  -6  -3 38187.9 896.014   7
  -4  -6  -3 82.0590 97.7685   4
  -4  -6  -3 27.4678 99.8159   6
  -5  -6  -3 10898.1 404.375   4
  -5  -6  -3 10025.7 519.596   6
  -6  -6  -3 39000.9 1056.44   6
  -6  -6  -3 40053.4 769.791   4
  -6  -6  -3 40854.5 708.653   1
  -7  -6  -3 2301.24 206.108   4
  -7  -6  -3 2787.00 202.691   1
  -8  -6  -3 2295.67 190.592   1
  -8  -6  -3 2361.47 206.200   4
  -9  -6  -3 6720.38 296.472   1
  -9  -6  -3 6544.13 294.869   4
 -10  -6  -3 1633.83 145.711   4
 -11   6  -3 986.927 124.157   1
 -12   6  -3 14797.7 311.343   1
 -14   7   3 12343.6 305.583   5
 -13   7   3 3943.02 216.283   5
 -12   7   3 20811.3 511.298   5
 -11   7   3 421.735 135.134   5
 -10   7   3 4734.70 284.224   5
  -9  -7   3 732.914 141.079   3
  -9   7   3 731.154 150.118   5
  -8  -7   3 3873.13 257.652   3
  -7  -7   3 2083.58 201.006   3
   7  -7  -3 1995.54 232.668   7
   6  -7  -3 4475.10 349.202   7
  -6  -7   3 4355.72 270.181   3
  -5  -7   3 184.186 106.987   3
   5  -7  -3-100.960 120.739   7
   4  -7  -3 120093. 1629.61   7
  -4  -7   3 113943. 1274.32   3
  -3  -7   3 2672.42 205.177   3
   3  -7  -3 2897.64 249.517   7
   2  -7  -3 11334.0 482.096   7
   1  -7  -3 34597.8 841.953   7
   0  -7  -3 10970.7 480.883   7
  -1  -7  -3 4389.54 247.932   4
  -1  -7  -3 4106.64 293.984   7
  -2  -7  -3 12088.5 512.135   7
  -2  -7  -3 11924.4 406.859   4
  -3  -7  -3 1063.27 187.882   6
  -3  -7  -3 1553.96 170.533   4
  -4  -7  -3 87050.8 1531.50   6
  -4  -7  -3 91097.0 1167.54   4
  -5  -7  -3-229.823 162.361   6
  -5  -7  -3 82.3009 112.211   4
  -6  -7  -3-146.598 112.490   4
  -7  -7  -3 14453.3 471.362   4
  -8  -7  -3 667.812 125.633   4
  -9  -7  -3 2138.05 174.341   4
 -10  -7  -3 5520.32 216.565   4
 -11   7  -3 2141.36 137.676   1
 -14   8   3 2758.53 120.136   5
 -13   8   3 13013.5 316.327   5
 -12   8   3 5041.49 237.334   5
 -11   8   3 1552.38 166.711   5
 -10   8   3 54.7987 107.852   5
 -10  -8   3 167.337 92.2514   3
  -9   8   3 8486.30 351.034   5
  -9  -8   3 8282.07 341.089   3
  -8  -8   3 32406.8 690.314   3
  -7  -8   3 55671.1 928.413   3
  -6  -8   3 10550.6 422.595   3
  -5  -8   3 20435.6 575.837   3
   5  -8  -3 19393.2 699.411   7
  -4  -8   3 59575.9 970.402   3
   4  -8  -3 55938.8 1165.57   7
  -3  -8   3 11894.0 433.728   3
   3  -8  -3 10152.0 495.255   7
   2  -8  -3 1210.56 146.335   4
  -2  -8   3 1550.50 173.263   3
  -1  -8   3 50093.9 859.606   3
   1  -8  -3 50208.3 819.169   4
   0  -8   3 11068.3 405.397   3
   0  -8  -3 11690.0 411.589   4
   1  -8   3 7977.77 334.402   3
  -1  -8  -3 7815.12 345.222   4
   2  -8   3 9796.58 365.898   3
  -2  -8  -3 9068.86 378.208   4
  -3  -8  -3 87.3240 107.004   4
  -4  -8  -3 9721.27 403.420   4
  -5  -8  -3 49068.2 874.355   4
  -6  -8  -3 2247.59 215.397   4
  -7  -8  -3 16235.2 475.668   4
  -8  -8  -3 29019.1 585.221   4
  -9   8  -3 12775.1 305.081   5
  -9  -8  -3 12814.1 343.816   4
 -10  -8  -3 3997.85 155.634   4
 -10   8  -3 4437.21 186.252   1
 -13   9   3 69.6908 47.7454   5
 -12   9   3 1129.53 105.728   5
 -11   9   3 1792.94 148.103   5
 -10   9   3 1029.96 136.155   5
 -10  -9   3 979.262 110.344   3
  -9   9   3 1019.03 145.380   5
  -9  -9   3 1052.57 141.770   3
  -8   9   3 1529.97 172.099   5
  -8  -9   3 1538.60 179.194   3
  -7  -9   3 23232.2 595.163   3
  -6  -9   3 18722.3 552.168   3
  -5  -9   3 8288.02 382.698   3
  -4  -9   3 6528.73 342.660   3
  -3  -9   3 17786.7 546.982   3
  -2  -9   3 16371.6 519.418   3
   2  -9  -3 16327.3 465.966   4
  -1  -9   3 56938.7 936.150   3
   1  -9  -3 58538.1 890.226   4
   0  -9   3 10593.9 401.423   3
   0  -9  -3 10180.7 392.289   4
   1  -9   3 11294.3 402.853   3
  -1  -9  -3 11557.0 425.704   4
   2  -9   3 2903.45 207.944   3
  -2  -9  -3 2595.33 227.133   4
  -3  -9  -3 4689.46 290.807   4
  -4  -9  -3 384.742 135.189   4
  -5  -9  -3 3709.65 263.532   4
  -6  -9  -3 1366.61 173.692   4
  -7  -9  -3 439.959 115.390   4
  -8  -9  -3 103.807 87.4548   4
  -9   9  -3-16.5258 45.8099   5
  -9  -9  -3-27.6116 58.0393   4
  -9  -9  -3-14.8034 52.5488   3
 -11  10   3 4.00100 55.3768   5
 -10  10   3 2623.71 153.803   5
 -10 -10   3 2441.88 128.700   3
  -9  10   3 16375.6 384.997   5
  -9 -10   3 16078.9 380.047   3
  -8 -10   3 5076.51 253.985   3
  -8  10   3 5178.45 237.941   5
  -7  10   3 8946.95 316.913   5
  -7 -10   3 9468.65 360.976   3
  -6 -10   3 56.7006 111.319   3
  -5 -10   3 162.263 129.782   3
  -4 -10   3 383.311 127.169   3
  -3 -10   3 39069.1 775.077   3
  -2 -10   3 33035.5 709.282   3
  -1 -10   3 1724.62 180.309   3
   1 -10  -3 1893.86 179.191   4
   0 -10  -3 1773.02 180.003   4
   0 -10   3 1695.62 178.207   3
   1 -10   3 22149.3 533.204   3
  -1 -10  -3 22986.6 569.722   4
  -2 -10  -3 14.7832 107.499   4
  -3 -10  -3 280.088 122.536   4
  -4 -10  -3 11821.1 406.376   4
  -5 -10  -3 297.670 122.944   4
  -6 -10  -3 3861.92 217.601   4
  -7 -10  -3 524.906 97.7093   4
  -8  10  -3 4316.93 146.510   5
  -8 -10  -3 4543.60 171.698   4
  -8 -10  -3 4545.21 164.714   3
  -9  11   3 20264.4 313.315   5
  -9 -11   3 20697.2 329.448   3
  -8  11   3 12143.8 274.265   5
  -8 -11   3 12419.6 315.937   3
  -7  11   3 3098.42 158.009   5
  -7 -11   3 3521.83 198.426   3
  -6  11   3-51.2797 63.9493   5
  -6 -11   3-4.90153 94.5803   3
  -5 -11   3 1683.84 179.944   3
  -4 -11   3 658.797 132.760   3
  -3 -11   3 14139.1 434.355   3
  -2 -11   3 45641.4 757.711   3
  -1 -11   3 10599.8 365.297   3
   1 -11  -3 10500.6 334.315   3
   0 -11   3 4287.24 228.970   3
   1 -11   3 42.9074 61.1699   3
  -1 -11  -3 4.31328 94.9055   4
  -2 -11  -3 2542.06 191.155   4
  -3 -11  -3 4479.24 233.169   4
  -4 -11  -3 9473.06 313.807   4
  -5 -11  -3 397.098 96.9930   4
  -6 -11  -3 507.637 89.2539   4
  -6 -11  -3 525.163 86.8465   3
  -7 -11  -3 8642.81 201.081   3
  -7 -12   3 11423.5 252.917   3
  -6 -12   3 5968.55 212.142   3
  -5 -12   3 856.956 106.270   3
  -4 -12   3 3672.78 191.685   3
  -3 -12   3-22.9320 76.8055   3
  -2 -12   3 1416.17 128.984   3
  -1 -12   3 636.498 99.1413   3
   0 -12   3 207.306 68.3704   3
   0 -12  -3 149.244 63.1608   3
  -1 -12  -3 51.6410 64.1505   3
  -2 -12  -3 7858.34 245.412   3
  -3 -12  -3 744.217 93.0785   3
  -4 -12  -3 93.6363 60.8157   3
 -16   0   4 686.937 106.591   5
 -15   0   4 8929.78 336.387   5
 -14   0   4 7009.63 326.442   5
 -13   0   4 18201.2 529.957   5
 -12   0   4 7868.23 325.900   2
 -12   0   4 7958.66 358.990   5
 -11   0   4 4327.05 247.809   2
 -11   0   4 4250.11 262.236   5
  11   0  -4 4376.57 345.106   7
 -10   0   4 18056.1 489.461   5
  10   0  -4 17958.6 635.200   7
   9   0  -4 3562.61 281.743   7
   8   0  -4 57348.1 961.310   7
   7   0  -4 49379.0 833.446   7
   6   0  -4 18105.3 462.376   7
   5   0  -4 307077. 1762.69   7
   4   0  -4 21520.9 447.507   7
   3   0  -4 339262. 1712.68   7
   2   0  -4 5842.40 229.594   7
   1   0  -4 3682.36 195.309   7
   0   0  -4 8959.87 308.411   7
  -1   0  -4 276367. 1813.99   7
  -1   0  -4 269982. 1692.43   6
  -2   0  -4 9716.11 345.179   6
  -2   0  -4 9611.87 368.025   7
  -3   0  -4 138547. 1419.66   6
  -4   0  -4 45021.8 883.532   6
  -5   0  -4 14572.1 550.288   6
  -6   0  -4 18129.0 655.609   6
  -7   0  -4 2049.27 249.486   6
  -7   0  -4 1731.62 171.060   1
  -8   0  -4 10582.6 561.157   6
  -8   0  -4 10397.2 361.940   4
  -8   0  -4 10399.8 391.824   1
  -9   0  -4 4655.73 273.844   1
 -10   0  -4 7608.73 336.312   1
 -11   0  -4 3857.90 235.036   1
 -12   0  -4 346.207 94.5916   1
 -13   0  -4 10759.8 270.839   1
 -17   1   4 2858.88 125.227   5
 -16  -1   4 16.2951 70.0790   5
 -16   1   4 55.9834 83.8214   5
 -15  -1   4 137.018 99.2084   5
 -15   1   4 191.501 100.833   5
 -14  -1   4 6841.21 315.544   5
 -14   1   4 6667.31 321.623   5
 -13   1   4 6989.57 337.423   5
 -13  -1   4 6474.01 323.868   5
 -12   1   4 803.886 138.298   5
 -12  -1   4 937.264 143.796   2
 -12  -1   4 726.812 138.314   5
  12  -1  -4 1260.72 216.288   7
 -11  -1   4 1162.73 150.952   2
 -11  -1   4 1165.89 156.113   5
 -11   1   4 1342.90 160.926   5
  11  -1  -4 1201.53 225.044   7
 -11   1   4 1214.92 139.962   2
 -10  -1   4 56.8563 58.6768   5
 -10   1   4 35.5535 57.5888   5
 -10  -1   4 161.344 72.6152   2
   9   1  -4 5768.88 323.761   7
   9  -1  -4 6358.51 375.888   7
   8  -1  -4 4544.56 294.949   7
   8   1  -4 4602.13 263.417   7
   7   1  -4 25413.7 551.625   7
   7  -1  -4 25511.7 642.645   7
   6  -1  -4 432078. 2409.07   7
   6   1  -4 417208. 2064.66   7
   5   1  -4 162801. 1160.52   7
   5  -1  -4 163177. 1404.16   7
   4  -1  -4 21057.2 485.059   7
   4   1  -4 20790.4 393.813   7
   3  -1  -4 1623.04 141.432   7
   3   1  -4 1561.93 111.621   7
   2   1  -4 13166.1 313.376   7
   2  -1  -4 12387.3 362.083   7
   1   1  -4 75515.5 780.353   7
   1  -1  -4 74257.8 899.427   7
   0   1  -4 13890.1 318.349   6
   0  -1  -4 14082.7 416.072   7
   0   1  -4 14034.8 362.896   7
  -1   1  -4 333.784 77.5620   7
  -1   1  -4 371.445 66.9215   6
  -1  -1  -4 312.216 80.0989   7
  -2  -1  -4 2312.97 212.666   7
  -2   1  -4 2133.84 160.757   6
  -2  -1  -4 2143.10 186.852   6
  -3   1  -4 115187. 1249.88   6
  -3  -1  -4 115476. 1406.88   7
  -4  -1  -4 116344. 1462.99   6
  -4   1  -4 118018. 1379.67   6
  -5  -1  -4 11327.5 506.240   6
  -5   1  -4 11782.7 477.847   6
  -6  -1  -4 882.841 175.188   6
  -6   1  -4 1019.60 172.912   6
  -7  -1  -4 69456.2 1378.86   6
  -7   1  -4 71797.9 1348.31   6
  -7  -1  -4 70686.3 955.674   1
  -7  -1  -4 69049.3 915.060   4
  -8  -1  -4 3903.76 242.285   1
  -8   1  -4 3753.29 348.996   6
  -8   1  -4 4322.57 259.641   1
  -8  -1  -4 3676.89 240.310   4
  -8  -1  -4 4278.00 363.311   6
  -9   1  -4 37678.5 745.331   1
  -9  -1  -4 36848.0 657.609   4
  -9  -1  -4 37345.6 730.318   1
 -10   1  -4 4116.14 256.582   1
 -10  -1  -4 4130.55 252.193   1
 -11  -1  -4 1009.05 139.275   1
 -11   1  -4 1043.29 146.228   1
 -12  -1  -4 4542.73 216.754   1
 -12   1  -4 4688.75 227.143   1
 -13   1  -4 4461.19 178.836   1
 -13  -1  -4 4596.03 178.468   1
 -17   2   4 10813.7 224.477   5
 -16   2   4 564.682 99.4683   5
 -15  -2   4 7545.57 296.661   5
 -15   2   4 7636.48 310.549   5
 -14   2   4 5463.74 293.311   5
 -14  -2   4 5728.65 291.504   5
 -13  -2   4 6589.75 326.536   5
 -13   2   4 6372.99 324.149   5
 -12  -2   4 961.126 154.111   5
 -12   2   4 804.185 136.476   5
 -11  -2   4 561.403 133.410   5
 -11   2   4 733.853 135.140   5
 -11  -2   4 772.239 136.761   2
 -11   2   4 656.972 117.251   2
  11  -2  -4 561.991 166.563   7
 -10  -2   4 8283.35 340.973   2
 -10  -2   4 8312.82 344.443   5
 -10   2   4 8435.34 349.192   5
 -10   2   4 7974.22 323.559   2
  10  -2  -4 8572.57 476.522   7
   9  -2  -4 7755.43 436.225   7
   8  -2  -4 70964.9 1199.38   7
   7  -2  -4 88892.8 1254.55   7
   6  -2  -4 2585.16 218.362   7
   5  -2  -4 44819.5 795.207   7
   4  -2  -4 4191.89 237.900   7
   4   2  -4 4006.56 140.884   7
   3  -2  -4 79085.7 980.758   7
   3   2  -4 80366.9 630.933   7
   2   2  -4 44235.4 493.495   7
   2  -2  -4 43623.4 729.439   7
   1   2  -4 8306.87 236.227   7
   1  -2  -4 8033.81 321.348   7
   0   2  -4 746.796 71.8805   6
   0  -2  -4 737.365 136.474   7
  -1  -2  -4 52467.0 874.604   7
  -1   2  -4 51008.1 628.261   6
  -2   2  -4 1711.48 134.005   6
  -2  -2  -4 1590.64 191.153   7
  -3  -2  -4 8011.80 390.342   6
  -3   2  -4 8451.84 336.307   6
  -3  -2  -4 8142.20 391.102   7
  -4  -2  -4 3181.37 274.963   6
  -4   2  -4 3241.79 239.126   6
  -5   2  -4 39434.3 850.904   6
  -5  -2  -4 40416.4 964.364   6
  -6   2  -4 89030.2 1385.01   6
  -6  -2  -4 89030.1 1036.61   4
  -7  -2  -4 1895.07 190.164   4
  -7  -2  -4 1409.06 159.883   1
  -8  -2  -4 36352.3 714.576   1
  -8  -2  -4 36482.4 688.813   4
  -9   2  -4 5446.68 298.774   1
  -9  -2  -4 5720.97 293.369   1
  -9  -2  -4 5518.18 273.528   4
 -10   2  -4 11851.1 416.314   1
 -10  -2  -4 12372.3 406.982   1
 -11   2  -4 2218.16 185.119   1
 -11  -2  -4 2316.69 178.710   1
 -12  -2  -4 37.2735 79.3569   1
 -12   2  -4 14.1662 80.0611   1
 -13  -2  -4 1435.35 100.631   1
 -13   2  -4 1510.73 111.972   1
 -16   3   4 2148.53 150.126   5
 -15   3   4 7666.37 301.266   5
 -14   3   4 261.884 114.940   5
 -14  -3   4 461.420 124.033   5
 -13  -3   4 7780.59 344.544   5
 -13   3   4 7296.60 341.852   5
 -12  -3   4 3600.91 259.109   5
 -12   3   4 3962.00 262.201   5
 -11  -3   4 453.514 123.278   5
 -11  -3   4 468.408 121.048   1
  11  -3  -4 434.171 198.326   7
 -10  -3   4 5798.08 307.848   2
 -10  -3   4 5666.80 295.255   5
 -10   3   4 5563.85 292.990   5
 -10   3   4 5702.49 271.689   2
  10  -3  -4 5660.51 426.536   7
 -10  -3   4 5384.41 273.775   1
   9  -3  -4 109.894 118.922   7
  -9  -3   4 297.756 91.0788   5
   8  -3  -4 19384.2 658.487   7
   7  -3  -4 50498.0 1002.53   7
   6  -3  -4 27204.2 704.650   7
   5  -3  -4 593.137 137.704   7
   4  -3  -4 63772.2 971.644   7
   3  -3  -4 649.057 134.468   7
   2  -3  -4 15016.4 467.738   7
   1  -3  -4 84508.6 1098.66   7
   0  -3  -4 16159.6 503.218   7
  -1  -3  -4 47813.8 886.231   7
  -2  -3  -4 98933.3 1337.77   7
  -3  -3  -4 20751.3 647.411   6
  -3  -3  -4 20608.7 636.588   7
  -4  -3  -4 31839.1 838.905   6
  -5  -3  -4 2477.48 283.888   6
  -6  -3  -4 3068.12 310.758   6
  -6  -3  -4 2919.27 192.679   1
  -6  -3  -4 2802.40 212.133   4
  -7  -3  -4 68719.1 1445.05   6
  -7  -3  -4 65692.4 914.471   1
  -7  -3  -4 66618.6 943.207   4
  -8  -3  -4 48731.0 804.564   1
  -8  -3  -4 47497.6 792.527   4
  -9  -3  -4 1724.72 172.995   1
  -9  -3  -4 1543.71 164.138   4
 -10   3  -4 6183.90 305.838   1
 -10  -3  -4 6140.34 283.948   1
 -11   3  -4 722.789 130.021   1
 -11  -3  -4 667.392 123.373   1
 -12  -3  -4 2295.09 145.376   1
 -12   3  -4 2377.05 158.503   1
 -13   3  -4 3429.92 141.289   1
 -16   4   4 28.5498 63.9238   5
 -15   4   4 3231.25 198.568   5
 -14   4   4 3708.01 237.441   5
 -13   4   4 1448.99 180.604   5
 -12  -4   4 1319.48 177.808   5
 -12   4   4 1232.39 168.827   5
 -11   4   4 19223.0 545.200   5
 -11  -4   4 19341.0 549.339   5
 -10   4   4 612.284 105.359   2
 -10   4   4 954.670 161.281   5
 -10  -4   4 760.420 145.025   5
  10  -4  -4 609.431 198.143   7
  -9  -4   4 37618.5 728.820   5
  -9   4   4 37893.5 710.492   5
   9  -4  -4 37268.6 1010.22   7
   8  -4  -4 6255.36 410.785   7
   7  -4  -4 1520.05 188.395   7
   6  -4  -4 27685.0 745.829   7
   5  -4  -4 5341.85 323.675   7
   4  -4  -4 63446.2 1045.23   7
   3  -4  -4 33442.5 745.872   7
   2  -4  -4 28330.7 681.479   7
   1  -4  -4 35251.2 758.810   7
   0  -4  -4 7771.81 376.244   7
  -1  -4  -4 26109.8 694.184   7
  -2  -4  -4 6259.68 358.562   7
  -3  -4  -4 11058.3 499.211   6
  -3  -4  -4 11355.2 496.962   7
  -4  -4  -4 33925.8 910.298   6
  -5  -4  -4 12063.1 569.505   6
  -5  -4  -4 11811.1 399.921   4
  -6  -4  -4 24432.8 850.421   6
  -6  -4  -4 23532.0 576.078   4
  -7  -4  -4 21341.7 520.958   1
  -7  -4  -4 22656.6 569.135   4
  -8  -4  -4 9334.67 366.044   4
  -8  -4  -4 9280.65 353.201   1
  -9  -4  -4 5500.80 267.195   1
  -9  -4  -4 5485.84 273.011   4
 -10  -4  -4 1790.85 163.811   1
 -10   4  -4 1788.27 177.448   1
 -10  -4  -4 1449.53 128.812   4
 -11   4  -4 1918.58 163.319   1
 -11  -4  -4 1959.50 143.445   1
 -12  -4  -4 240.072 64.9566   1
 -12   4  -4 284.142 82.9874   1
 -16   5   4 12001.5 253.220   5
 -15   5   4 1313.17 130.040   5
 -14   5   4 16199.2 434.510   5
 -13   5   4 10093.2 379.569   5
 -12   5   4 24506.7 599.558   5
 -11   5   4 167.107 113.560   5
 -10   5   4 9565.86 387.379   5
  -9   5   4 7283.79 337.572   5
   9  -5  -4 7635.35 475.312   7
   8  -5  -4 2214.88 259.966   7
  -8   5   4 2155.81 180.777   5
   7  -5  -4 55784.1 1168.80   7
   6  -5  -4 19336.5 667.175   7
   5  -5  -4 33505.5 840.297   7
   4  -5  -4 12606.6 506.801   7
   3  -5  -4 150158. 1698.30   7
   2  -5  -4 583.597 120.882   7
   1  -5  -4 291.444 106.037   7
   0  -5  -4 3249.62 267.545   7
  -1  -5  -4 38785.2 891.959   7
  -2  -5  -4 8024.39 424.740   7
  -3  -5  -4 7961.86 430.317   7
  -3  -5  -4 7996.25 446.553   6
  -4  -5  -4 354.622 131.964   6
  -4  -5  -4 97.6264 85.7520   4
  -5  -5  -4 19223.8 745.965   6
  -5  -5  -4 19400.9 532.021   4
  -6  -5  -4 9309.84 382.526   4
  -6  -5  -4 8393.45 511.398   6
  -7  -5  -4 2923.83 203.638   1
  -7  -5  -4 2985.50 232.882   4
  -8  -5  -4 125385. 1221.39   1
  -8  -5  -4 126160. 1295.38   4
  -9  -5  -4 28024.1 570.539   4
  -9  -5  -4 27930.5 551.498   1
 -10  -5  -4 5704.58 229.660   4
 -10   5  -4 5972.85 271.891   1
 -10  -5  -4 6070.42 245.845   1
 -11   5  -4 1041.11 121.805   1
 -12   5  -4 265.854 69.5264   1
 -15   6   4 6329.27 213.382   5
 -14   6   4 19988.9 439.449   5
 -13   6   4 2035.26 186.270   5
 -12   6   4 11.9714 108.177   5
 -11   6   4 8640.54 366.279   5
 -10   6   4 335.694 130.557   5
  -9   6   4 131771. 1363.09   5
  -8   6   4 9898.48 375.412   5
  -8  -6   4 9905.78 371.084   3
   8  -6  -4 9861.34 549.596   7
   7  -6  -4 310.535 163.210   7
  -7  -6   4 443.443 120.959   3
  -6  -6   4 1796.41 183.989   3
   6  -6  -4 2953.22 282.647   7
   5  -6  -4 19785.9 698.878   7
   4  -6  -4 6829.96 398.132   7
   3  -6  -4 1144.38 162.762   7
   2  -6  -4 2300.06 229.774   7
   1  -6  -4 688.867 122.100   7
   0  -6  -4 2957.86 257.745   7
  -1  -6  -4 812.992 139.376   7
  -2  -6  -4 6880.09 423.658   7
   2  -6   4 6914.61 297.533   3
  -2  -6  -4 7266.89 313.829   4
  -3  -6  -4 1276.72 174.360   6
  -3  -6  -4 1528.70 224.584   7
  -3  -6  -4 1730.20 179.755   4
  -4  -6  -4 83450.1 1546.68   6
  -4  -6  -4 84035.1 1105.30   4
  -5  -6  -4 10740.9 413.327   4
  -6  -6  -4 3230.06 238.578   4
  -7  -6  -4 36630.8 724.649   4
  -8  -6  -4 4497.21 259.753   4
  -9  -6  -4 173.468 95.2804   4
 -10   6  -4 106.964 87.0204   1
 -10  -6  -4 11.4658 69.7425   4
 -11   6  -4 79.1541 66.9841   1
 -15   7   4 4335.30 140.776   5
 -14   7   4 8329.42 251.790   5
 -13   7   4 5718.54 249.011   5
 -12   7   4 3407.49 223.004   5
 -11   7   4 256.875 122.038   5
 -10   7   4 2304.05 209.079   5
  -9   7   4-6.26190 89.6934   5
  -9  -7   4 15.6395 89.2056   3
  -8   7   4 58117.1 889.911   5
  -8  -7   4 60039.9 920.451   3
  -7  -7   4 3367.38 242.388   3
   7  -7  -4 2259.88 295.230   7
  -6  -7   4 43.0830 95.5264   3
   6  -7  -4 327.472 127.598   7
  -5  -7   4 991.837 160.287   3
   5  -7  -4 810.547 155.525   7
   4  -7  -4 5385.46 380.017   7
  -4  -7   4 4814.84 290.183   3
  -3  -7   4 3966.37 252.035   3
   3  -7  -4 3879.16 309.308   7
  -2  -7   4 2479.06 206.632   3
   2  -7  -4 3025.61 288.740   7
   1  -7  -4 42.5617 62.5282   4
  -1  -7   4 77.2836 70.1429   3
   1  -7  -4 153.328 98.0526   7
   0  -7   4 9486.16 370.254   3
   0  -7  -4 9493.65 364.582   4
   0  -7  -4 9734.97 493.076   7
   1  -7   4 3177.59 219.025   3
  -1  -7  -4 3145.71 221.333   4
  -1  -7  -4 3407.71 301.941   7
   2  -7   4 291.823 90.5253   3
  -2  -7  -4 145.093 95.6351   4
  -2  -7  -4 378.679 129.592   7
  -3  -7  -4 322.066 118.529   6
  -3  -7  -4 41.2092 105.338   7
  -3  -7  -4 131.336 115.148   4
  -4  -7  -4 3248.48 246.940   4
  -5  -7  -4 29880.5 683.688   4
  -6  -7  -4 23021.3 591.132   4
  -7  -7  -4 627.072 135.877   4
  -8  -7  -4 1685.39 168.957   4
  -9  -7  -4 3079.72 180.714   4
 -10   7  -4 326.124 82.4611   1
 -10  -7  -4 307.035 66.4739   4
 -11   7  -4 12.6486 46.5166   1
 -14   8   4 1086.80 83.3920   5
 -13   8   4 619.810 99.2552   5
 -12   8   4 2700.29 175.309   5
 -11   8   4 568.466 109.875   5
 -10   8   4 12362.2 398.317   5
 -10  -8   4 11816.3 355.305   3
  -9   8   4 33162.8 652.178   5
  -9  -8   4 33995.8 655.941   3
  -8   8   4 2607.23 204.588   5
  -8  -8   4 2685.17 221.671   3
  -7   8   4 35155.3 669.028   5
  -7  -8   4 36078.3 745.612   3
  -6  -8   4 948.357 153.930   3
  -5  -8   4 449.972 147.264   3
  -4  -8   4 37905.1 785.360   3
   4  -8  -4 34845.7 974.352   7
  -3  -8   4 15412.6 501.012   3
   3  -8  -4 16370.4 671.951   7
  -2  -8   4 11058.0 422.286   3
   2  -8  -4 10889.5 544.184   7
  -1  -8   4 2520.83 218.502   3
   1  -8  -4 2457.93 276.116   7
   1  -8  -4 2489.75 198.962   4
   0  -8   4 9964.16 390.657   3
   0  -8  -4 10142.6 384.798   4
   1  -8   4 8529.74 359.443   3
  -1  -8  -4 8735.32 368.120   4
   2  -8   4 876.782 138.520   3
  -2  -8  -4 890.216 151.620   4
  -3  -8  -4 3386.34 252.725   4
  -4  -8  -4 4846.51 291.179   4
  -5  -8  -4 5856.80 313.137   4
  -6  -8  -4 12261.1 421.398   4
  -7  -8  -4 42130.2 708.605   4
  -8  -8  -4 2534.04 175.159   4
  -9  -8  -4 24.2543 53.5098   4
 -10   8  -4 1632.47 100.769   1
 -12   9   4 2702.99 141.121   5
 -11   9   4 3004.32 169.492   5
 -10  -9   4 616.565 96.3582   3
 -10   9   4 791.466 119.355   5
  -9   9   4 10203.3 337.179   5
  -9  -9   4 9958.05 337.772   3
  -8   9   4 11275.3 359.969   5
  -8  -9   4 11588.0 394.903   3
  -7   9   4 28833.7 571.384   5
  -7  -9   4 28463.9 642.699   3
  -6   9   4 25342.5 526.570   5
  -6  -9   4 26562.8 642.712   3
  -5  -9   4 583.720 141.532   3
  -4  -9   4-13.3178 111.387   3
  -3  -9   4 179.626 117.900   3
  -2  -9   4 61856.5 985.113   3
  -1  -9   4 1300.90 162.037   3
   1  -9  -4 1445.67 168.068   4
   0  -9   4 31410.1 680.601   3
   0  -9  -4 30877.7 662.987   4
   1  -9   4 8678.81 349.539   3
  -1  -9  -4 7254.45 336.496   4
   2  -9   4 2672.80 195.369   3
  -2  -9  -4 2834.85 232.608   4
  -3  -9  -4 28312.0 648.479   4
  -4  -9  -4 40965.9 758.860   4
  -5  -9  -4 751.775 148.061   4
  -6  -9  -4 4459.61 243.419   4
  -7  -9  -4 1676.31 146.076   4
  -8  -9  -4 9598.39 259.041   4
  -9   9  -4 552.568 63.8716   1
 -11  10   4 41.4214 42.8300   5
 -10 -10   4 9433.30 225.685   3
 -10  10   4 10962.5 258.680   5
  -9  10   4 27019.9 439.436   5
  -9 -10   4 26498.4 467.164   3
  -8  10   4 554.007 90.4066   5
  -8 -10   4 606.599 113.348   3
  -7  10   4 4093.13 195.315   5
  -7 -10   4 4302.59 243.193   3
  -6 -10   4 1975.01 193.809   3
  -5 -10   4 3557.86 249.009   3
  -4 -10   4 872.369 156.531   3
  -3 -10   4 42586.1 787.690   3
  -2 -10   4 6117.88 310.111   3
   1 -10  -4 96.5172 88.1860   4
  -1 -10   4 0.37396 81.1377   3
   0 -10   4 927.056 143.466   3
   0 -10  -4 953.718 142.879   4
  -1 -10  -4 8985.34 344.911   4
   1 -10   4 9042.46 328.330   3
  -2 -10  -4 22.1097 100.150   4
  -3 -10  -4 351.102 118.319   4
  -4 -10  -4 2292.79 185.556   4
  -5 -10  -4 2069.79 166.407   4
  -6 -10  -4 1647.68 137.589   4
  -7 -10  -4 448.684 77.6680   4
  -9 -11   4 1277.07 87.4653   3
  -8 -11   4 1823.15 127.621   3
  -7 -11   4 5232.68 224.560   3
  -6 -11   4 90.8962 88.5676   3
  -5 -11   4 8781.60 319.292   3
  -4 -11   4 1601.17 163.596   3
  -3 -11   4 157.247 104.758   3
  -2 -11   4 808.525 129.399   3
  -1 -11   4 3590.61 213.323   3
   0 -11   4 2070.21 157.967   3
   1 -11   4 1009.40 112.425   3
  -1 -11  -4 975.693 121.918   4
  -2 -11  -4 15106.2 381.333   4
  -3 -11  -4 5492.36 228.244   4
  -4 -11  -4 1833.39 136.538   4
  -5 -11  -4 7400.84 222.643   4
  -7 -12   4 15060.7 259.628   3
  -6 -12   4 138.941 59.6415   3
  -5 -12   4 4015.19 175.652   3
  -4 -12   4 17589.6 360.700   3
  -3 -12   4 2726.17 155.580   3
  -2 -12   4 3924.44 174.336   3
  -1 -12   4 266.807 67.0956   3
   0 -12  -4 2260.74 111.613   3
  -1 -12  -4 318.357 68.0355   3
  -2 -12  -4 16997.6 298.246   3
 -17   0   5-17.0790 51.2546   5
 -16   0   5 12.3674 78.0148   5
 -15   0   5-30.3036 95.8423   5
 -14   0   5 3.08377 103.596   5
 -14   0   5-33.4280 64.9253   2
 -13   0   5 33.0366 110.671   5
 -13   0   5 13.0414 80.4333   2
 -12   0   5 71.1068 105.986   5
 -12   0   5-11.4377 75.8875   2
 -11   0   5 49.5163 103.457   5
 -11   0   5 12.2469 84.9232   2
 -10   0   5-12.5339 94.1699   5
 -10   0   5-23.2460 85.2378   2
  10   0  -5-51.6516 123.517   7
   9   0  -5-0.26175 86.7749   7
   8   0  -5-96.0371 99.9714   7
   7   0  -5-20.1660 88.2383   7
   6   0  -5-29.6203 77.8595   7
   5   0  -5 4.32637 50.9202   7
   4   0  -5 88.1220 47.6251   7
   3   0  -5 84.4417 53.8992   7
   2   0  -5 110.207 47.2628   7
   1   0  -5-22.0209 58.8189   7
   0   0  -5-12.2748 71.1494   7
  -1   0  -5-38.3659 83.4495   6
  -1   0  -5-11.4189 69.8206   7
  -2   0  -5 124.228 70.1204   6
  -3   0  -5-81.7981 97.2657   6
  -4   0  -5 86.8582 47.9611   6
  -5   0  -5-213.639 98.4170   6
  -6   0  -5 181.605 102.655   6
  -6   0  -5-10.7211 84.3700   1
  -7   0  -5-12.9054 88.1880   1
  -7   0  -5 305.415 128.224   4
  -8   0  -5 15.0116 124.079   4
  -8   0  -5-37.4845 90.3231   1
  -9   0  -5-24.8439 112.353   4
  -9   0  -5 51.8915 93.7732   1
 -10   0  -5 59.3687 83.8641   1
 -11   0  -5 22.7409 71.4622   1
 -12   0  -5-7.82209 58.3901   1
 -17   1   5 270.986 65.3376   5
 -16  -1   5 641.278 107.736   5
 -16   1   5 683.594 113.787   5
 -15  -1   5 909.865 136.865   5
 -15   1   5 1022.46 149.542   5
 -14  -1   5 754.555 153.267   5
 -14   1   5 740.009 149.462   5
 -13   1   5 1668.29 166.748   2
 -13  -1   5 1943.31 203.921   5
 -13   1   5 1749.18 198.868   5
 -13  -1   5 1686.54 175.691   2
 -12  -1   5 2411.97 206.603   2
 -12   1   5 2191.97 186.739   2
 -12  -1   5 2157.39 199.512   5
 -12   1   5 1949.06 202.558   5
 -11  -1   5 3563.75 244.367   2
 -11   1   5 3441.11 238.688   2
 -11  -1   5 3492.68 247.270   5
 -11   1   5 3635.92 250.017   5
  11  -1  -5 2986.90 312.990   7
  10  -1  -5 29914.1 847.752   7
 -10  -1   5 30245.1 653.993   2
 -10  -1   5 30107.4 655.078   5
 -10   1   5 30339.3 645.540   5
 -10   1   5 31709.2 661.364   2
   9  -1  -5 222.283 82.0920   7
   8  -1  -5 2903.30 251.132   7
   7  -1  -5 41530.8 838.832   7
   6  -1  -5 191455. 1708.44   7
   6   1  -5 191258. 1439.56   7
   5  -1  -5 70303.0 1001.25   7
   5   1  -5 68997.6 830.831   7
   4  -1  -5 20079.2 522.836   7
   4   1  -5 19827.9 432.769   7
   3  -1  -5 4200.39 245.207   7
   3   1  -5 4372.57 210.004   7
   2  -1  -5 52.9142 66.3590   7
   2   1  -5 86.7041 38.3061   7
   1   1  -5 1249.28 103.815   6
   1  -1  -5 1310.47 165.469   7
   1   1  -5 1246.13 118.913   7
   0   1  -5 10101.4 312.767   6
   0  -1  -5 10381.1 412.140   7
   0   1  -5 10841.9 369.281   7
  -1   1  -5 72289.5 914.639   6
  -1  -1  -5 74205.5 1135.53   7
  -1  -1  -5 75133.0 1076.13   6
  -2  -1  -5 15321.7 525.485   6
  -2   1  -5 15811.3 477.541   6
  -2  -1  -5 15405.3 547.845   7
  -3  -1  -5-20.2640 28.7053   6
  -3   1  -5 184.934 117.991   6
  -4  -1  -5 2996.19 277.439   6
  -4   1  -5 2856.24 256.328   6
   5   1   5 11956.9 374.906   3
  -5  -1  -5 12187.3 563.907   6
  -5   1  -5 12122.4 523.685   6
  -6  -1  -5-27.0023 99.2463   6
  -6   1  -5 59.7351 45.1856   6
  -6  -1  -5 185.992 126.288   4
  -6  -1  -5 162.991 81.4030   1
  -7  -1  -5 9480.67 353.219   1
  -7   1  -5 9750.02 367.216   1
  -7  -1  -5 9703.79 379.632   4
  -8  -1  -5 1245.95 151.535   1
  -8   1  -5 1034.62 145.859   1
  -8   1  -5 1290.89 175.378   4
  -8  -1  -5 1091.08 168.216   4
  -9  -1  -5 45.0109 108.168   4
  -9   1  -5 223.649 100.773   1
  -9  -1  -5 260.540 81.9158   1
 -10   1  -5 126.278 99.3741   1
 -10  -1  -5 99.2634 95.8681   1
 -11  -1  -5 5396.79 219.640   1
 -11   1  -5 5236.61 225.871   1
 -12  -1  -5 10020.1 232.890   1
 -12   1  -5 10786.0 255.963   1
 -17   2   5 10686.0 237.917   5
 -16   2   5 4567.45 214.691   5
 -15  -2   5 2855.77 200.248   5
 -15   2   5 3051.57 210.642   5
 -14  -2   5 5062.86 278.542   5
 -14   2   5 5146.00 285.284   5
 -13   2   5 6422.37 288.480   2
 -13  -2   5 6685.26 336.483   5
 -13   2   5 7055.62 342.557   5
 -12  -2   5 12015.5 435.919   2
 -12  -2   5 11849.7 440.665   5
 -12   2   5 11932.4 408.935   2
 -12   2   5 11549.8 432.290   5
 -11  -2   5 138.001 117.889   5
 -11   2   5 117.442 109.504   5
 -11  -2   5 132.021 77.7716   2
 -11   2   5 137.014 99.4702   2
  11  -2  -5 145.118 131.381   7
 -10  -2   5 8347.35 363.087   2
 -10  -2   5 8904.61 366.930   5
 -10   2   5 8419.36 352.740   5
 -10   2   5 8240.76 342.521   2
  10  -2  -5 9298.20 513.333   7
  -9  -2   5 6136.67 297.433   2
  -9  -2   5 5895.33 292.538   5
  -9   2   5 6969.78 308.398   2
   9  -2  -5 5767.30 392.057   7
   8  -2  -5 9430.63 454.691   7
   7  -2  -5 15203.3 547.690   7
   6  -2  -5 134226. 1536.10   7
   5  -2  -5 67468.6 1050.37   7
   4  -2  -5 88538.3 1169.37   7
   3  -2  -5 11191.1 419.740   7
   2  -2  -5 83.0630 81.5620   7
   1  -2  -5 1268.57 162.381   7
   0  -2  -5 6532.31 349.604   7
  -1  -2  -5 14523.2 529.079   7
  -2  -2  -5 20259.2 650.015   7
  -2  -2  -5 20951.0 647.234   6
  -3  -2  -5-90.7507 89.1930   6
  -3  -2  -5 646.160 158.411   7
  -4  -2  -5 30887.7 864.066   6
  -5  -2  -5 23891.3 795.712   6
  -5  -2  -5 22308.3 543.439   4
  -6  -2  -5 6232.12 422.969   6
  -6  -2  -5 6119.07 309.673   4
  -7  -2  -5 14207.9 429.269   1
  -7  -2  -5 14002.3 448.762   4
  -8  -2  -5 16451.6 455.868   1
  -8   2  -5 16365.4 482.712   1
  -8  -2  -5 16928.9 479.116   4
  -9  -2  -5-49.5072 64.4131   1
  -9   2  -5 32.8433 99.1113   1
  -9  -2  -5 63.0458 78.7919   4
 -10   2  -5 6791.89 286.841   1
 -10  -2  -5 7358.59 278.690   1
 -11  -2  -5 2279.61 143.506   1
 -11   2  -5 2203.59 155.579   1
 -12   2  -5 7210.55 206.348   1
 -17   3   5 1804.85 98.9293   5
 -16   3   5 2941.86 168.943   5
 -15   3   5 2085.92 178.835   5
 -14  -3   5 1181.12 157.879   5
 -14   3   5 1149.90 166.160   5
 -13  -3   5 5507.21 305.726   5
 -13   3   5 5571.91 305.492   5
 -12  -3   5 4371.14 278.379   5
 -12   3   5 3941.72 236.613   2
 -12   3   5 4272.84 271.153   5
 -11  -3   5 20599.7 570.537   5
 -11   3   5 20222.5 557.948   5
 -11   3   5 19013.0 520.628   2
 -11  -3   5 19686.1 567.471   2
  10  -3  -5 69338.5 1391.66   7
 -10  -3   5 66719.0 1012.76   2
 -10  -3   5 66416.8 998.097   5
 -10   3   5 66868.0 970.148   5
 -10   3   5 65900.0 957.881   2
  -9  -3   5 221.173 118.523   5
  -9   3   5 280.458 116.010   5
  -9  -3   5 408.897 114.753   2
   9  -3  -5 318.013 92.7877   7
   8  -3  -5-8.33879 52.0554   7
   7  -3  -5 28353.4 788.885   7
   6  -3  -5 24.2409 73.7569   7
   5  -3  -5 10547.2 450.959   7
   4  -3  -5 57.5004 80.4528   7
   3  -3  -5 6303.28 346.815   7
   2  -3  -5 22420.3 633.288   7
   1  -3  -5 5744.50 342.621   7
   0  -3  -5 4713.23 314.125   7
  -1  -3  -5 21214.5 668.997   7
  -2  -3  -5 9155.57 461.127   7
  -3  -3  -5 24674.0 771.973   6
  -3  -3  -5 23318.8 760.301   7
  -4  -3  -5 6879.22 426.647   6
  -4  -3  -5 7440.98 322.985   4
  -5  -3  -5 48447.0 1169.58   6
  -5  -3  -5 48140.4 817.078   4
  -6  -3  -5 21015.0 814.558   6
  -6  -3  -5 21704.8 563.025   4
  -7  -3  -5 5785.66 314.835   4
  -8  -3  -5 1078.64 137.128   1
  -8  -3  -5 1092.52 156.845   4
  -9  -3  -5 148.178 94.3622   1
  -9   3  -5 129.710 84.8976   1
  -9  -3  -5 26.7505 91.0121   4
 -10  -3  -5 51.1214 65.9967   1
 -10   3  -5 47.3379 90.1221   1
 -10  -3  -5 1.07456 54.4362   4
 -11   3  -5 275.406 83.5398   1
 -11  -3  -5 304.048 71.1900   1
 -12   3  -5 1454.46 95.6152   1
 -16   4   5 10156.3 266.742   5
 -15   4   5 7304.31 279.570   5
 -14   4   5-9.78117 104.527   5
 -13   4   5 1655.65 184.482   5
 -12  -4   5 4329.15 272.335   5
 -12   4   5 4635.87 253.089   2
 -12   4   5 4556.00 281.420   5
 -11   4   5 4690.11 285.413   5
 -11   4   5 4599.12 266.703   2
 -11  -4   5 5080.15 302.297   5
 -10  -4   5 15027.0 500.026   5
 -10   4   5 15721.8 474.058   2
 -10   4   5 15642.0 483.858   5
  10  -4  -5 15591.7 689.526   7
  -9  -4   5 3348.02 247.764   5
  -9   4   5 3524.69 229.573   5
   9  -4  -5 3631.38 348.157   7
  -9  -4   5 3327.20 246.138   2
  -8  -4   5 590.113 128.760   5
  -8   4   5 596.099 132.015   5
  -8  -4   5 644.462 147.068   2
   8  -4  -5 673.860 195.368   7
   7  -4  -5 273.963 85.0020   7
   6  -4  -5 19541.2 667.978   7
   5  -4  -5 6853.97 400.222   7
   4  -4  -5 31259.6 800.070   7
   3  -4  -5 9487.37 448.697   7
   2  -4  -5 30499.9 783.415   7
   1  -4  -5 7068.25 389.253   7
   0  -4  -5 212.859 68.4286   7
  -1  -4  -5 8030.00 435.905   7
  -2  -4  -5 8435.46 472.065   7
  -3  -4  -5 4702.47 255.857   4
  -3  -4  -5 4553.93 345.415   7
  -3  -4  -5 4345.61 372.843   6
  -4  -4  -5 6176.15 425.619   6
  -4  -4  -5 6422.14 320.255   4
  -5  -4  -5 1305.62 274.579   6
  -5  -4  -5 1377.04 177.615   4
  -6  -4  -5 2754.50 238.252   4
  -7  -4  -5 15516.4 474.998   4
  -8  -4  -5 1098.80 148.755   4
  -9   4  -5 2470.51 195.532   1
  -9  -4  -5 2704.57 182.467   4
 -10   4  -5 414.211 109.091   1
 -10  -4  -5 391.424 85.0593   4
 -11   4  -5 1410.08 118.116   1
 -16   5   5 2876.83 131.530   5
 -15   5   5 457.215 94.9686   5
 -14   5   5 1355.73 149.689   5
 -13   5   5 6197.06 296.137   5
 -12   5   5 1231.51 175.559   5
 -11   5   5 10703.5 404.617   5
 -11   5   5 10937.6 385.334   2
 -10   5   5 7948.22 352.428   5
  -9   5   5 1932.05 186.646   5
   9  -5  -5 2327.90 320.223   7
   8  -5  -5 54721.1 1245.97   7
  -8   5   5 53920.8 822.968   5
  -8  -5   5 53937.7 820.393   3
  -7   5   5 1735.56 168.840   5
  -7  -5   5 1825.31 173.224   3
   7  -5  -5 1498.54 239.671   7
   6  -5  -5 14531.3 615.889   7
   5  -5  -5 33232.1 895.953   7
   4  -5  -5 15176.2 597.910   7
   3  -5  -5 5042.78 344.357   7
   2  -5  -5 906.146 179.889   7
   1  -5  -5 17382.6 640.626   7
   0  -5  -5 52.5285 53.6951   7
  -1  -5  -5 3091.86 206.603   4
  -1  -5  -5 3156.30 285.490   7
   2  -5   5 33241.9 646.445   3
  -2  -5  -5 33422.5 669.206   4
  -2  -5  -5 33456.4 946.076   7
  -3  -5  -5 581.384 189.467   6
  -3  -5  -5 609.902 131.848   4
  -3  -5  -5 244.765 95.8836   7
  -4  -5  -5 4962.03 397.600   6
  -4  -5  -5 5165.08 293.246   4
  -5  -5  -5 7245.12 340.110   4
  -6  -5  -5 17051.3 509.467   4
  -7  -5  -5 5418.93 292.586   4
  -8  -5  -5 2447.03 198.616   4
  -9  -5  -5 2498.43 170.216   4
 -10   5  -5 3127.23 177.477   1
 -10  -5  -5 2765.85 138.869   4
 -11   5  -5 10761.5 248.028   1
 -15   6   5 1514.88 111.737   5
 -14   6   5 62.9197 80.8232   5
 -13   6   5 1896.88 168.978   5
 -12   6   5 487.948 124.551   5
 -11   6   5 1908.89 184.745   5
 -11   6   5 1643.32 155.378   2
 -10   6   5 924.697 152.307   5
  -9   6   5 1011.67 157.754   5
  -9  -6   5 1075.70 153.261   3
  -8   6   5 21369.3 529.106   5
  -8  -6   5 21779.6 550.772   3
   8  -6  -5 21011.1 796.132   7
   7  -6  -5 11205.2 577.844   7
  -7   6   5 11420.2 379.358   5
  -7  -6   5 12206.1 421.562   3
  -6  -6   5 649.589 135.277   3
   6  -6  -5 609.596 126.493   7
  -5  -6   5 62.6818 99.5718   3
   5  -6  -5 283.472 140.458   7
   4  -6  -5-47.1994 71.3862   7
  -4  -6   5 132.964 91.9015   3
  -3  -6   5 2803.05 222.036   3
   3  -6  -5 2796.10 287.398   7
  -2  -6   5 916.224 141.027   3
   2  -6  -5 595.563 164.985   7
  -1  -6   5 25917.0 603.221   3
   1  -6  -5 24254.8 541.815   4
   1  -6  -5 24609.1 807.961   7
   0  -6  -5 5824.14 420.605   7
   0  -6   5 5921.53 295.472   3
   0  -6  -5 6044.15 287.981   4
  -1  -6  -5 2681.99 268.997   7
   1  -6   5 2271.27 189.585   3
  -1  -6  -5 2686.45 208.610   4
   2  -6   5 36328.4 695.457   3
  -2  -6  -5 35594.9 712.990   4
  -2  -6  -5 36286.1 1006.36   7
   3  -6   5 83340.4 1024.25   3
  -3  -6  -5 84297.4 1118.84   4
  -3  -6  -5 85064.5 1565.80   7
  -3  -6  -5 84313.8 1606.99   6
  -4  -6  -5 1205.03 173.008   4
  -5  -6  -5 30.6128 114.219   4
  -6  -6  -5 4988.41 284.081   4
  -7  -6  -5 443.774 126.522   4
  -8  -6  -5 573.145 112.467   4
  -9  -6  -5 6432.84 235.511   4
 -10   6  -5 2804.16 148.523   1
 -14   7   5 116.228 67.2778   5
 -13   7   5 5312.01 225.280   5
 -12   7   5 120.747 92.4653   5
 -11   7   5 391.314 119.388   5
 -11   7   5 414.670 98.5906   2
 -10   7   5 502.386 130.446   5
  -9   7   5 24547.6 563.867   5
  -9  -7   5 24248.0 563.774   3
  -8   7   5 22518.8 532.784   5
  -8  -7   5 22611.1 569.511   3
  -7  -7   5 6650.93 329.002   3
  -6  -7   5 20307.6 561.897   3
  -5  -7   5 2408.43 216.856   3
   5  -7  -5 3121.44 312.662   7
  -4  -7   5 13170.0 458.902   3
   4  -7  -5 12587.2 601.857   7
  -3  -7   5 14977.3 489.390   3
   3  -7  -5 15641.5 663.667   7
   2  -7  -5 2411.75 286.696   7
  -2  -7   5 2365.03 210.077   3
  -1  -7   5 1171.27 161.458   3
   1  -7  -5 1013.23 148.716   4
   1  -7  -5 1562.65 239.736   7
   0  -7   5 2052.94 195.108   3
   0  -7  -5 1783.99 236.567   7
   0  -7  -5 2097.49 191.341   4
   1  -7   5 24263.4 589.807   3
  -1  -7  -5 24285.8 595.119   4
  -1  -7  -5 22513.8 802.733   7
   2  -7   5 90948.6 1098.93   3
  -2  -7  -5 92548.0 1169.31   4
  -3  -7  -5 23600.2 604.517   4
  -4  -7  -5 109.163 104.882   4
  -5  -7  -5 45.6715 117.282   4
  -6  -7  -5 10651.8 391.476   4
  -7  -7  -5 815.321 136.510   4
  -8  -7  -5 2667.76 174.684   4
  -9  -7  -5 37.2945 54.1642   4
  -9   7  -5 16.0405 63.6394   1
 -10   7  -5 9613.57 205.564   1
 -13   8   5 100.959 60.9812   5
 -12   8   5 535.527 94.6501   5
 -11   8   5 3046.40 184.138   5
 -10   8   5 69899.6 849.260   5
 -10  -8   5 69526.1 811.263   3
  -9   8   5 2527.96 190.988   5
  -9  -8   5 2395.75 190.799   3
  -8   8   5 146.644 100.512   5
  -8  -8   5 56.7022 88.0744   3
  -7  -8   5 10038.6 401.387   3
  -6  -8   5 7535.07 355.439   3
  -5  -8   5 2779.32 232.365   3
  -4  -8   5 53573.3 934.008   3
  -3  -8   5 3530.15 262.465   3
  -2  -8   5 16312.4 518.411   3
  -1  -8   5 2861.76 226.385   3
   1  -8  -5 2869.27 211.427   4
   0  -8   5 199.521 109.762   3
   0  -8  -5 176.916 97.7706   4
   1  -8   5 138.518 83.9742   3
  -1  -8  -5 22.3373 102.027   4
   2  -8   5 59622.1 867.070   3
  -2  -8  -5 59750.7 936.989   4
  -3  -8  -5 6768.04 330.182   4
  -4  -8  -5 8358.51 353.703   4
  -5  -8  -5 4766.16 269.458   4
  -6  -8  -5 12808.9 392.258   4
  -7  -8  -5 19573.0 430.956   4
  -8  -8  -5 8233.96 240.978   4
  -9   8  -5 10534.0 218.231   1
 -12   9   5 189.119 48.9180   5
 -11   9   5 5773.58 194.342   5
 -10   9   5 365.544 85.1165   5
 -10  -9   5 283.606 72.6284   3
  -9   9   5 2257.44 150.515   5
  -9  -9   5 2263.50 168.769   3
  -8  -9   5 7913.44 318.236   3
  -7  -9   5 9564.45 370.312   3
  -6  -9   5 3461.62 242.081   3
  -5  -9   5 256.066 131.492   3
  -4  -9   5 19716.0 559.450   3
  -3  -9   5 427.454 142.049   3
  -2  -9   5 2320.87 217.843   3
  -1  -9   5 9503.73 385.021   3
   1  -9  -5 9812.74 355.851   4
   0  -9   5 6967.84 323.438   3
   0  -9  -5 7153.62 317.639   4
   1  -9   5 15112.4 436.251   3
  -1  -9  -5 15538.9 459.602   4
   2  -9   5 661.778 124.829   3
  -2  -9  -5 744.937 138.537   4
  -3  -9  -5 30.4470 98.5806   4
  -4  -9  -5 16904.8 457.265   4
  -5  -9  -5 10267.5 341.430   4
  -6  -9  -5 3114.72 180.386   4
  -7  -9  -5 862.158 95.6875   4
  -9 -10   5 1167.12 110.443   3
  -9  10   5 1303.17 100.091   2
  -8 -10   5 394.215 94.6543   3
  -7 -10   5 234.729 100.637   3
  -6 -10   5 37.2398 96.2394   3
  -5 -10   5 7616.89 327.715   3
  -4 -10   5 425.051 138.692   3
  -3 -10   5 12815.0 422.480   3
  -2 -10   5 17242.6 481.069   3
  -1 -10   5 240.823 104.034   3
   1 -10  -5 257.119 83.6548   4
   0 -10   5 369.090 108.193   3
   0 -10  -5 324.778 97.0969   4
   1 -10   5 31803.5 550.844   3
  -1 -10  -5 31747.7 582.674   4
  -2 -10  -5 62.5019 93.3306   4
  -3 -10  -5 648.009 114.967   4
  -4 -10  -5 2205.03 156.828   4
  -5 -10  -5 607.882 91.9180   4
  -6 -10  -5 2351.36 123.840   4
  -8 -11   5 2906.75 135.260   3
  -7 -11   5 4591.00 193.699   3
  -6 -11   5 9759.63 296.155   3
  -5 -11   5 15812.4 390.647   3
  -4 -11   5 5411.74 242.194   3
  -3 -11   5 8585.35 297.551   3
  -2 -11   5 4071.63 210.525   3
  -1 -11   5 716.324 108.962   3
   0 -11   5 566.363 95.6165   3
  -1 -11  -5 105.235 66.4472   4
  -2 -11  -5 4157.49 176.873   4
  -3 -11  -5 19636.0 343.951   4
  -4 -11  -5 62.6314 48.3025   4
  -5 -12   5 13001.1 258.245   3
  -4 -12   5 6825.62 198.162   3
  -3 -12   5 455.397 73.7249   3
  -2 -12   5 248.059 63.4337   3
 -16   0   6 120.652 83.2548   5
 -15   0   6 8060.10 319.768   5
 -14   0   6 2466.99 184.249   2
 -14   0   6 2755.81 221.777   5
 -13   0   6 4247.34 262.231   2
 -13   0   6 4186.54 277.754   5
 -12   0   6 376.252 131.872   5
 -12   0   6 437.824 112.317   2
 -11   0   6 75432.5 1078.72   2
 -11   0   6 75716.5 1070.74   5
 -10   0   6 71892.2 1047.60   2
 -10   0   6 72990.0 1020.08   5
  -9   0   6 11122.9 394.429   5
  -9   0   6 11237.0 412.976   2
   7   0  -6 44428.1 858.000   7
   6   0  -6 10645.6 415.869   7
   5   0  -6 48.3914 51.0280   7
   4   0  -6 9311.24 381.246   7
   3   0  -6 45.7765 62.4173   7
   2   0  -6 34133.5 741.979   7
   1   0  -6 20312.9 586.767   7
   0   0  -6 68914.8 1010.77   6
   0   0  -6 69168.0 1112.25   7
  -1   0  -6 171371. 1679.27   6
  -1   0  -6 173480. 1856.73   7
  -2   0  -6 5274.27 347.728   6
  -3   0  -6 474.464 172.386   6
   3   0   6 421.597 146.823   3
   4   0   6 26704.8 594.187   3
  -4   0  -6 26769.6 803.871   6
   5   0   6 27502.9 593.985   3
  -6   0  -6 441.231 158.794   4
  -6   0  -6 352.342 98.5206   1
  -7   0  -6 4720.42 247.181   1
  -7   0  -6 5044.37 286.364   4
  -8   0  -6 20.7609 117.276   4
  -8   0  -6 50.9078 79.9776   1
  -9   0  -6 2291.97 161.639   1
  -9   0  -6 2138.96 162.606   4
 -10   0  -6 32.4153 63.2775   1
 -17   1   6 85.9442 57.8265   5
 -16  -1   6 7312.99 263.573   5
 -16   1   6 7259.15 260.630   5
 -15  -1   6 883.357 138.735   5
 -15   1   6 970.031 142.856   5
 -14  -1   6 71.3923 110.083   5
 -14   1   6 80.3821 108.539   5
 -14   1   6 109.338 89.6020   2
 -13  -1   6 409.711 140.142   5
 -13   1   6 298.300 130.860   5
 -13  -1   6 344.291 119.765   2
 -13   1   6 282.246 110.265   2
 -12  -1   6 12693.8 454.087   2
 -12   1   6 12508.0 442.673   2
 -12  -1   6 12120.0 443.450   5
 -12   1   6 12700.8 453.062   5
 -11  -1   6 17699.4 534.856   2
 -11  -1   6 17629.1 532.892   5
 -11   1   6 17613.0 530.963   2
 -11   1   6 17992.4 526.826   5
 -10  -1   6 15306.2 493.633   2
 -10  -1   6 14821.3 478.081   5
 -10   1   6 15064.0 468.161   5
 -10   1   6 15522.7 492.734   2
  10  -1  -6 14311.9 595.897   7
  -9  -1   6 155982. 1496.04   2
  -9  -1   6 152990. 1434.13   5
  -9   1   6 153267. 1403.04   5
  -9   1   6 156181. 1492.77   2
  -8   1   6-114.994 98.9253   2
   8  -1  -6-51.3603 91.9738   7
   7  -1  -6 126.955 110.432   7
   6  -1  -6 34773.0 790.877   7
   5  -1  -6 13636.1 496.340   7
   4  -1  -6 269.280 113.264   7
   3  -1  -6 5418.34 313.847   7
   3   1  -6 5669.76 280.586   7
   2  -1  -6 19032.2 587.122   7
   2   1  -6 19634.3 527.089   7
   1  -1  -6 8576.00 411.985   7
   1   1  -6 8136.71 358.697   7
   0  -1  -6 44399.1 942.070   7
  -1  -1  -6 96220.4 1361.39   6
  -1  -1  -6 101590. 1468.80   7
  -2  -1  -6 9544.38 456.267   6
  -3  -1  -6 25453.3 776.872   6
   3   1   6 24864.2 573.847   3
   3  -1   6 23989.5 538.228   3
   4   1   6 29104.4 623.188   3
  -4  -1  -6 28173.1 860.790   6
   4  -1   6 28665.8 601.210   3
   5  -1   6 1370.04 164.473   3
  -5  -1  -6 1721.00 206.526   4
   5   1   6 1641.31 180.557   3
  -6  -1  -6 78171.8 1048.68   4
  -6   1  -6 75794.0 976.837   1
  -7   1  -6 3980.69 236.358   1
  -7  -1  -6 4030.69 266.473   4
  -7   1  -6 4155.28 262.245   4
  -8   1  -6 2753.22 192.360   1
  -8  -1  -6 2616.97 177.580   1
  -8  -1  -6 2610.70 210.791   4
  -8   1  -6 2724.37 205.930   4
  -9  -1  -6 1341.36 130.904   1
  -9  -1  -6 1379.27 124.424   4
  -9   1  -6 1222.39 135.169   4
  -9   1  -6 1437.53 136.396   1
 -10  -1  -6 5033.98 185.360   1
 -10   1  -6 4825.10 196.789   1
 -11   1  -6 10235.8 210.320   1
 -17   2   6 4338.16 150.718   5
 -16   2   6 304.219 87.7546   5
 -15  -2   6 1644.42 163.210   5
 -15   2   6 1656.03 160.966   5
 -14  -2   6 58.1271 112.623   5
 -14   2   6 144.189 116.768   5
 -14   2   6-7.73771 77.1414   2
 -13   2   6 1247.13 154.538   2
 -13  -2   6 992.195 166.078   5
 -13   2   6 1201.06 173.451   5
 -12  -2   6 88.0574 114.942   5
 -12   2   6 122.328 119.372   5
 -12  -2   6-13.2942 76.2087   2
 -12   2   6 156.618 101.884   2
 -11  -2   6 1630.20 196.724   2
 -11  -2   6 1453.06 191.517   5
 -11   2   6 1545.53 186.266   5
 -11   2   6 1446.84 174.687   2
 -10  -2   6 21991.3 597.822   2
 -10  -2   6 21803.8 578.900   5
 -10   2   6 22898.6 569.770   5
 -10   2   6 22252.0 584.474   2
  10  -2  -6 21757.4 769.075   7
  -9  -2   6 991.287 152.237   2
  -9  -2   6 950.888 153.946   5
  -9   2   6 994.412 138.548   5
  -9   2   6 1303.97 176.146   2
   9  -2  -6 1103.76 211.872   7
  -8  -2   6 2753.28 216.969   2
  -8  -2   6 2688.69 207.533   5
   8  -2  -6 2305.84 234.635   7
   7  -2  -6 28094.9 776.801   7
   6  -2  -6 39522.1 893.909   7
   5  -2  -6 191.601 98.4788   7
   4  -2  -6 17663.6 583.619   7
   3  -2  -6 13.0608 81.5522   7
   2  -2  -6 71.4075 95.9588   7
   1  -2  -6 1971.31 205.039   7
   0  -2  -6 36869.4 907.161   7
  -1  -2  -6-18.0860 80.8534   6
  -1  -2  -6 242.585 136.122   7
  -2  -2  -6 1394.08 206.183   6
   2  -2   6 1126.16 145.973   3
   2   2   6 976.227 165.095   3
  -2  -2  -6 1115.90 168.266   7
   3   2   6 15098.9 453.575   3
  -3  -2  -6 14696.2 619.289   6
   3  -2   6 14343.9 428.443   3
  -3  -2  -6 14968.4 452.647   4
  -4  -2  -6 3354.88 321.880   6
   4  -2   6 3212.67 221.707   3
  -4  -2  -6 3384.86 242.508   4
  -5  -2  -6 849.012 169.371   4
  -6  -2  -6 19418.4 540.149   4
  -7   2  -6 13817.5 421.816   1
  -7  -2  -6 13917.3 449.930   4
  -8   2  -6 743.348 126.295   1
  -8  -2  -6 549.472 144.078   4
  -9   2  -6 3264.04 194.318   1
  -9  -2  -6 2951.32 173.434   4
 -10   2  -6 21.8836 67.4958   1
 -16   3   6 1632.96 127.439   5
 -15   3   6 140.931 99.4581   5
 -14   3   6 1327.15 131.332   2
 -14   3   6 1271.22 163.835   5
 -13  -3   6 40.3607 105.868   5
 -13   3   6 79.8772 109.047   5
 -13   3   6 120.916 81.6905   2
 -12  -3   6 26609.2 652.601   5
 -12   3   6 25802.3 608.363   2
 -12   3   6 26374.0 625.281   5
 -11  -3   6 17.8193 115.996   5
 -11   3   6 48.5424 109.968   5
 -11  -3   6 49.6489 107.490   2
 -11   3   6-52.4057 81.4298   2
 -10  -3   6 32419.1 727.035   2
 -10  -3   6 32137.8 712.515   5
 -10   3   6 32839.2 679.004   5
 -10   3   6 32119.9 703.217   2
  10  -3  -6 31718.1 952.485   7
  -9  -3   6 87195.5 1162.62   2
  -9  -3   6 86065.7 1128.32   5
  -9   3   6 86296.1 1062.22   5
   9  -3  -6 87262.4 1543.29   7
  -8  -3   6 47818.8 834.418   2
  -8  -3   6 47880.0 823.351   5
  -8   3   6 47424.1 751.894   5
   8  -3  -6 46603.3 1096.46   7
  -7  -3   6 5912.07 298.606   2
   7  -3  -6 6354.98 398.864   7
   6  -3  -6 19167.3 661.613   7
   5  -3  -6 760.593 169.068   7
   4  -3  -6 20686.7 669.275   7
   3  -3  -6 14377.0 556.142   7
   2  -3  -6 5139.71 355.903   7
   1  -3  -6 265.558 97.4069   7
   0  -3  -6-107.512 92.4359   7
   1   3   6 20568.0 514.852   3
  -1  -3  -6 21395.4 739.415   7
   2  -3   6 63825.9 891.439   3
  -2  -3  -6 64212.1 907.909   4
  -2  -3  -6 64289.2 1309.12   7
   2   3   6 64057.0 922.181   3
  -2  -3  -6 63184.1 1287.30   6
  -3  -3  -6 1073.81 203.464   6
   3  -3   6 1322.36 154.731   3
  -3  -3  -6 1318.12 164.803   4
  -4  -3  -6 8103.34 507.654   6
   4  -3   6 7853.16 318.166   3
  -4  -3  -6 7644.83 353.890   4
  -5  -3  -6 98213.8 1199.98   4
  -6  -3  -6 96.8997 140.104   4
  -7  -3  -6 12512.4 424.440   4
  -8   3  -6 3150.99 206.097   1
  -8  -3  -6 3196.33 202.234   4
  -8   3  -6 3230.51 196.587   4
  -9   3  -6 959.479 124.224   1
  -9  -3  -6 953.219 108.892   4
 -10   3  -6 3090.69 156.588   1
 -16   4   6 52.8504 58.5714   5
 -15   4   6 18976.8 411.340   5
 -14   4   6 292.362 107.243   5
 -13   4   6 195.403 118.101   5
 -13   4   6 259.278 98.5138   2
 -12   4   6 8413.49 354.883   5
 -12   4   6 8651.67 355.535   2
 -11   4   6 2389.12 212.172   5
 -11   4   6 2520.76 207.614   2
 -10   4   6 8154.04 346.235   5
 -10   4   6 8001.11 357.742   2
  -9  -4   6 29522.8 696.979   2
  -9   4   6 29839.8 629.014   5
   9  -4  -6 30953.7 958.144   7
  -8   4   6 739.435 132.003   5
  -8  -4   6 632.509 153.239   2
   8  -4  -6 763.294 194.158   7
  -7  -4   6 35571.5 721.194   2
  -7  -4   6 35059.5 667.920   3
   7  -4  -6 35294.1 969.262   7
  -6  -4   6 71803.4 983.934   2
  -6  -4   6 71794.2 958.004   3
   6  -4  -6 71502.6 1358.22   7
   5  -4  -6 12041.8 551.797   7
   4  -4  -6-73.0258 73.9106   7
   3  -4  -6 458.310 138.056   7
   2  -4  -6 60210.6 1234.78   7
   1  -4  -6 10440.4 527.701   7
   0  -4   6-112.160 105.009   3
   0  -4  -6 159.056 104.051   7
   0  -4  -6 106.859 81.6822   4
   1  -4   6 19972.2 519.587   3
  -1  -4  -6 19730.6 508.487   4
  -1  -4  -6 19797.3 752.481   7
   2  -4   6 30002.0 633.774   3
  -2  -4  -6 30725.9 654.321   4
  -2  -4  -6 30561.3 935.334   7
  -2  -4  -6 29510.9 923.270   6
  -3  -4  -6 6283.36 447.480   6
   3  -4   6 6822.30 305.434   3
  -3  -4  -6 6540.10 322.227   4
   4  -4   6 14904.6 426.667   3
  -4  -4  -6 15742.3 492.917   4
  -5  -4  -6 76203.2 1065.10   4
  -6  -4  -6 1599.76 187.209   4
  -7  -4  -6 1525.66 169.043   4
  -8   4  -6 393.920 109.687   1
  -8   4  -6 725.535 116.226   4
  -8  -4  -6 430.461 101.773   4
  -9   4  -6 315.334 91.0823   1
  -9  -4  -6 335.143 76.3508   4
 -10   4  -6 665.940 80.2373   1
 -15   5   6 18547.1 363.387   5
 -14   5   6 16786.2 401.786   5
 -13   5   6 772.994 110.989   2
 -13   5   6 810.662 129.501   5
 -12   5   6 7419.73 319.437   5
 -12   5   6 7413.02 308.734   2
 -11   5   6 3176.55 227.015   5
 -11   5   6 3043.35 221.029   2
 -10   5   6 16007.9 469.881   5
  -9   5   6 175.855 97.6482   5
  -8  -5   6 8757.76 354.826   3
   8  -5  -6 8453.42 505.794   7
  -7  -5   6 19106.8 515.363   3
   7  -5  -6 19838.6 773.200   7
  -6  -5   6 245.163 106.282   3
   6  -5  -6 349.088 139.170   7
   5  -5  -6 806.360 162.145   7
  -5  -5   6 682.304 140.064   3
  -4  -5   6 3332.20 238.951   3
   4  -5  -6 3394.83 313.072   7
  -3  -5   6 9151.57 370.882   3
   3  -5  -6 9098.15 495.961   7
  -2  -5   6 19809.3 537.397   3
   2  -5  -6 20430.8 760.518   7
  -1  -5   6 1803.83 180.709   3
   1  -5  -6 1648.76 151.868   4
   1  -5  -6 1634.20 218.443   7
   0  -5   6 62302.5 938.139   3
   0  -5  -6 59329.6 877.770   4
   0  -5  -6 60742.9 1321.44   7
   1  -5   6 129160. 1342.03   3
  -1  -5  -6 129333. 1330.02   4
  -1  -5  -6 130195. 1958.89   7
  -2  -5  -6 1290.00 195.316   6
  -2  -5  -6 1197.93 210.537   7
   2  -5   6 1297.50 163.334   3
  -2  -5  -6 1467.29 169.543   4
   3  -5   6 39785.0 707.834   3
  -3  -5  -6 40259.1 774.914   4
  -4  -5  -6 203.880 115.774   4
  -5  -5  -6 20751.0 559.332   4
  -6  -5  -6 7286.75 332.285   4
  -7  -5  -6 1095.32 141.364   4
  -8   5  -6 322.123 96.4691   1
  -8  -5  -6 279.955 92.0894   4
  -9   5  -6 1883.84 133.054   1
  -9  -5  -6 1734.25 120.932   4
 -10   5  -6 4579.94 145.359   1
 -15   6   6 336.690 60.6463   5
 -14   6   6 5665.34 212.963   5
 -13   6   6 1548.12 145.549   5
 -12   6   6 26366.3 537.106   5
 -12   6   6 25081.1 509.048   2
 -11   6   6 16530.3 448.591   5
 -11   6   6 17612.5 473.244   2
 -10   6   6 867.458 129.129   5
  -9   6   6 3135.30 213.611   5
  -9  -6   6 2846.89 205.581   3
  -8  -6   6 218.346 107.423   3
  -7  -6   6 3166.63 237.070   3
  -6  -6   6 585.296 135.560   3
   6  -6  -6 475.971 152.973   7
  -5  -6   6 7883.95 361.303   3
   5  -6  -6 7521.81 487.878   7
  -4  -6   6 1047.93 171.152   3
   4  -6  -6 1004.50 182.689   7
  -3  -6   6 3470.38 255.454   3
   3  -6  -6 3789.49 347.068   7
  -2  -6   6 5441.59 299.438   3
   2  -6  -6 5427.14 403.569   7
  -1  -6   6 16081.9 499.221   3
   1  -6  -6 15148.7 444.806   4
   1  -6  -6 16046.8 706.701   7
   0  -6   6 5010.76 295.331   3
   0  -6  -6 4947.99 274.002   4
   0  -6  -6 4715.35 401.702   7
   1  -6   6 65020.3 964.579   3
  -1  -6  -6 64420.9 959.196   4
   2  -6   6 194.878 116.521   3
  -2  -6  -6 208.083 131.778   4
   3  -6   6 29897.1 602.847   3
  -3  -6  -6 30342.6 678.596   4
  -4  -6  -6 4722.79 279.786   4
  -5  -6  -6 10721.9 401.128   4
  -6  -6  -6-15.1340 106.606   4
  -7  -6  -6 360.907 106.607   4
  -8   6  -6 353.614 83.5978   1
  -8  -6  -6 381.852 92.1011   4
  -9   6  -6 545.350 75.5855   1
  -9  -6  -6 426.090 62.0365   4
 -14   7   6 366.329 58.4685   5
 -13   7   6 229.156 79.0584   5
 -12   7   6 6046.52 236.076   5
 -12   7   6 5351.72 209.216   2
 -11   7   6 25624.6 500.638   5
 -11   7   6 25424.1 518.894   2
 -10   7   6 4377.04 223.366   5
  -9   7   6 627.259 116.129   5
  -9  -7   6 666.667 121.488   3
  -8  -7   6 6073.57 300.980   3
  -7  -7   6 6700.72 327.093   3
  -6  -7   6 4311.44 274.504   3
  -5  -7   6 12378.1 455.152   3
  -4  -7   6 22784.5 614.423   3
  -3  -7   6 2325.36 219.269   3
  -2  -7   6 255.410 96.6267   3
  -1  -7   6 209.242 106.757   3
   1  -7  -6 201.133 97.1690   4
   0  -7   6 1209.86 176.007   3
   0  -7  -6 1169.52 165.293   4
   1  -7   6 20111.8 543.113   3
  -1  -7  -6 21313.2 555.273   4
   2  -7   6 20218.9 517.739   3
  -2  -7  -6 20299.3 545.335   4
   3  -7   6 414.860 111.036   3
  -3  -7  -6 349.082 128.188   4
  -4  -7  -6 6814.32 323.731   4
  -5  -7  -6 3622.73 238.026   4
  -6  -7  -6 1288.49 144.025   4
  -7  -7  -6 651.615 112.796   4
  -8   7  -6 17.0673 54.3384   1
  -8  -7  -6 18.2818 48.8614   4
 -12   8   6 8341.54 217.599   5
 -11   8   6 3378.30 159.807   5
 -11   8   6 3562.02 173.657   2
 -10  -8   6 5061.28 213.034   3
 -10   8   6 5327.38 243.676   2
  -9  -8   6 5269.10 247.971   3
  -8  -8   6 2187.07 189.976   3
  -7  -8   6 212.873 121.278   3
  -6  -8   6 4409.46 275.904   3
  -5  -8   6 14658.2 481.807   3
  -4  -8   6 902.060 151.197   3
  -3  -8   6 1163.27 176.044   3
  -2  -8   6 20720.6 573.359   3
  -1  -8   6 6789.79 330.010   3
   1  -8  -6 6600.50 297.292   4
   0  -8   6 817.259 161.184   3
   0  -8  -6 762.412 129.353   4
   1  -8   6 163.119 110.535   3
  -1  -8  -6 484.778 122.952   4
   2  -8   6 1364.49 155.250   3
  -2  -8  -6 1584.49 178.557   4
  -3  -8  -6 60.1753 103.894   4
  -4  -8  -6 2933.00 207.586   4
  -5  -8  -6 2997.03 198.754   4
  -6  -8  -6 42.1310 80.9502   4
  -7  -8  -6 397.703 77.4350   4
 -10   9   6 14252.3 314.444   2
  -9  -9   6 4645.40 211.421   3
  -8  -9   6 1301.86 146.959   3
  -7  -9   6 770.042 128.184   3
  -6  -9   6 35093.5 681.440   3
  -5  -9   6 13362.1 441.270   3
  -4  -9   6 137.511 106.683   3
  -3  -9   6 6027.96 313.215   3
  -2  -9   6 458.928 129.353   3
  -1  -9   6 205.315 120.417   3
   1  -9  -6 147.323 77.6851   4
   0  -9   6 12747.2 402.297   3
   0  -9  -6 12524.5 379.874   4
   1  -9   6 82907.8 927.704   3
  -1  -9  -6 83725.4 962.318   4
   2  -9   6 10186.7 294.903   3
  -2  -9  -6 10099.8 340.488   4
  -3  -9  -6 2246.25 172.884   4
  -4  -9  -6 3785.95 198.908   4
  -5  -9  -6-9.23241 71.3340   4
  -6  -9  -6 508.169 72.3807   4
  -9 -10   6 1642.41 110.324   3
  -9  10   6 1606.06 105.146   2
  -8 -10   6 451.635 83.5775   3
  -7 -10   6 7540.36 270.658   3
  -6 -10   6 1038.03 132.807   3
  -5 -10   6 211.631 110.361   3
  -4 -10   6 5247.19 261.541   3
  -3 -10   6 29497.0 577.148   3
  -2 -10   6 3513.03 211.612   3
  -1 -10   6 2812.75 189.435   3
   0 -10  -6 722.570 102.337   4
   0 -10   6 654.965 115.691   3
   1 -10   6 1186.84 113.564   3
  -1 -10  -6 1245.07 124.382   4
  -2 -10  -6 5549.16 211.852   4
  -3 -10  -6-26.3790 65.7949   4
  -4 -10  -6 645.842 80.3152   4
  -7 -11   6 1163.11 99.5370   3
  -6 -11   6 200.394 78.5056   3
  -5 -11   6 9035.27 262.667   3
  -4 -11   6-30.2560 83.1472   3
  -3 -11   6 205.877 83.2077   3
  -2 -11   6 754.980 102.102   3
  -1 -11   6 8391.04 229.396   3
 -16   0   7 10.5937 73.9457   5
 -15   0   7 21.0847 89.3975   5
 -14   0   7-3.05772 105.607   5
 -14   0   7-22.5032 93.4200   2
 -13   0   7 83.8307 114.897   5
 -13   0   7-43.3989 118.250   2
 -12   0   7-86.1296 118.242   5
 -12   0   7 18.1631 93.3079   2
 -11   0   7 11.6683 105.821   5
 -11   0   7-25.7764 99.8546   2
 -10   0   7 30.7942 85.9189   5
 -10   0   7 11.3628 97.8166   2
  -9   0   7-56.9774 89.9915   5
  -9   0   7-2.77236 112.284   2
  -8   0   7-23.1199 83.5202   5
  -8   0   7-42.5809 100.811   2
  -7   0   7-6.10494 69.2758   2
   4   0  -7 64.1326 106.920   7
   3   0  -7 96.7141 87.8018   7
   2   0  -7-95.3264 113.704   7
  -1   0   7 175.142 151.104   3
   1   0  -7-136.456 57.5848   7
   0   0   7 147.577 152.650   3
   0   0  -7-13.4788 133.953   7
   1   0   7 261.831 183.848   3
   2   0   7-29.4245 168.626   3
  -5   0  -7 127.354 160.198   4
   5   0   7-162.453 117.447   3
  -6   0  -7 165.044 154.442   4
  -7   0  -7 66.2563 123.908   4
  -8   0  -7-72.4744 114.633   4
  -9   0  -7 15.8326 39.6339   4
 -16   1   7 32.2654 71.7193   5
 -15  -1   7 199.750 102.160   5
 -15   1   7 258.831 98.9451   5
 -15   1   7 132.447 72.0202   2
 -14  -1   7 118.467 116.427   5
 -14   1   7 138.377 101.911   5
 -14   1   7 61.9397 88.9918   2
 -14  -1   7 181.508 104.112   2
 -13  -1   7 38440.5 745.668   2
 -13   1   7 38799.9 733.995   2
 -13  -1   7 38633.5 747.427   5
 -13   1   7 38623.0 729.874   5
 -12  -1   7 2.84671 112.615   5
 -12   1   7 23.8912 110.176   5
 -12  -1   7 69.3023 118.387   2
 -12   1   7-26.5428 111.807   2
 -11  -1   7 5.34996 120.132   5
 -11   1   7 199.443 122.497   5
 -11  -1   7 20.9282 110.407   2
 -11   1   7 193.010 138.028   2
 -10  -1   7 64841.7 1023.44   2
 -10  -1   7 64397.6 973.090   5
 -10   1   7 66589.4 959.986   5
 -10   1   7 63980.8 1015.02   2
  -9  -1   7 1071.69 164.081   2
  -9  -1   7 1129.76 157.922   5
  -9   1   7 1018.29 154.795   5
  -9   1   7 1107.55 165.107   2
  -8  -1   7 25842.3 581.470   5
  -8  -1   7 25897.3 622.740   2
  -8   1   7 25779.5 558.760   5
  -8   1   7 25950.8 623.467   2
  -7  -1   7 8982.18 366.712   2
  -7   1   7 8594.40 357.792   2
   7  -1  -7 8409.03 432.629   7
  -6   1   7 4332.77 252.030   2
   6  -1  -7 4432.60 312.440   7
   5  -1  -7 409.291 131.083   7
   4  -1  -7 653.109 141.996   7
   3  -1  -7 1207.98 160.912   7
   2  -1  -7 49.5178 94.2560   7
  -1   1   7 1763.28 220.826   3
  -1  -1   7 2075.33 195.965   3
   1  -1  -7 1697.66 208.499   7
   0   1   7 54.0516 157.001   3
   0  -1   7 188.858 164.199   3
   0  -1  -7 132.834 144.304   7
   1   1   7 10856.6 411.874   3
   1  -1   7 10555.5 401.135   3
   2   1   7 4181.46 290.782   3
   2  -1   7 4634.81 289.738   3
   3   1   7 2698.87 227.195   3
   3  -1   7 2765.30 246.832   3
   4  -1   7 22022.7 557.536   3
  -4  -1  -7 20859.5 564.676   4
   4   1   7 21308.1 553.099   3
   5  -1   7 3022.39 211.868   3
  -5  -1  -7 3611.60 269.725   4
  -6   1  -7 1235.04 192.243   4
  -6  -1  -7 755.155 174.720   4
  -7  -1  -7 2114.58 199.119   4
  -7   1  -7 2505.65 204.021   4
  -8  -1  -7 2347.71 169.117   4
  -8   1  -7 2349.01 168.465   4
  -9  -1  -7 6315.85 191.915   4
 -16   2   7 30692.8 456.643   5
 -15   2   7 1905.92 132.030   2
 -15   2   7 1833.07 152.432   5
 -14  -2   7 257.857 122.005   5
 -14   2   7 285.531 112.058   5
 -14   2   7 277.342 99.7368   2
 -13  -2   7 4269.83 265.351   2
 -13   2   7 4192.09 251.409   2
 -13  -2   7 4474.38 271.752   5
 -13   2   7 4542.35 264.276   5
 -12  -2   7 13029.6 462.409   2
 -12  -2   7 12671.4 447.329   5
 -12   2   7 12315.8 435.151   2
 -12   2   7 12318.0 424.573   5
 -11  -2   7 36489.6 775.321   2
 -11  -2   7 35416.7 737.170   5
 -11   2   7 34788.4 703.077   5
 -11   2   7 35024.5 750.075   2
 -10  -2   7 2122.49 215.610   2
 -10  -2   7 1490.42 185.003   5
 -10   2   7 1459.00 183.272   5
 -10   2   7 1781.98 194.555   2
  -9  -2   7 51292.1 905.287   2
  -9  -2   7 51892.1 866.725   5
  -9   2   7 51720.2 811.636   5
  -9   2   7 51918.5 904.651   2
   9  -2  -7 49986.8 1139.04   7
  -8  -2   7 795.754 133.802   5
  -8  -2   7 484.019 130.261   2
  -8   2   7 519.363 121.359   2
   8  -2  -7 814.511 151.443   7
  -7  -2   7 9728.82 378.652   2
  -7  -2   7 9519.06 360.957   5
   7  -2  -7 9687.40 511.265   7
  -6  -2   7 1550.77 166.495   2
   6  -2  -7 1585.80 215.195   7
   5  -2  -7 410.267 113.363   7
   4  -2  -7 4247.74 339.974   7
  -3  -2   7 975.831 150.133   3
   3  -2  -7 1200.59 190.952   7
  -2  -2   7-0.35561 113.864   3
   2  -2  -7 4.31497 92.2971   7
  -1   2   7 13178.7 446.263   3
  -1  -2   7 13699.6 429.939   3
   1  -2  -7 13365.3 398.473   4
   1  -2  -7 13488.5 588.586   7
   0   2   7 89649.4 1111.80   3
   0  -2   7 86980.5 1073.23   3
   0  -2  -7 90073.8 1064.09   4
   0  -2  -7 89153.0 1527.95   7
   0  -2  -7 87468.0 1439.77   6
  -1  -2  -7 340.747 152.603   6
   1   2   7 149.943 161.625   3
  -1  -2  -7 509.190 121.059   4
  -1  -2  -7 317.378 144.017   7
   2   2   7 22912.9 584.483   3
  -2  -2  -7 23245.2 782.591   6
   2  -2   7 22576.6 565.555   3
  -2  -2  -7 22863.6 570.679   4
   3  -2   7 907.313 191.102   3
  -3  -2  -7 761.470 156.455   4
   3   2   7 1162.36 178.968   3
   4  -2   7 9030.56 368.628   3
  -4  -2  -7 8804.51 384.407   4
   5  -2   7 13202.5 407.295   3
  -5  -2  -7 12771.9 445.265   4
  -6   2  -7 171.183 79.3136   1
  -6  -2  -7 145.054 144.656   4
  -7   2  -7 1882.26 151.898   1
  -7   2  -7 2154.66 186.440   4
  -8   2  -7 256.642 75.2208   1
  -8  -2  -7 268.920 89.8061   4
  -8   2  -7 232.854 90.2184   4
  -9  -2  -7 630.497 71.4792   4
 -16   3   7 4445.13 170.010   5
 -15   3   7 12556.3 330.841   5
 -14   3   7 7596.76 278.636   2
 -14   3   7 7747.66 298.099   5
 -13   3   7 14715.9 433.484   2
 -13   3   7 15263.2 439.045   5
 -12   3   7 5291.38 276.485   5
 -12   3   7 4899.20 282.157   2
 -11  -3   7 19876.1 580.188   2
 -11  -3   7 20282.6 571.332   5
 -11   3   7 20358.0 525.554   5
 -11   3   7 19643.5 555.498   2
 -10  -3   7 49910.4 907.106   2
 -10  -3   7 49496.9 883.354   5
 -10   3   7 50920.4 812.880   5
 -10   3   7 48933.5 889.153   2
  -9   3   7 137.971 100.690   5
  -9  -3   7 61.8571 100.109   2
  -9   3   7 116.733 122.239   2
  -8  -3   7 21634.9 584.238   2
   8  -3  -7 21246.4 766.367   7
  -7  -3   7 528.411 129.990   2
  -7  -3   7 356.666 126.522   3
   7  -3  -7 550.219 132.950   7
  -6  -3   7 214.852 115.945   2
  -6  -3   7 85.6514 117.148   3
   6  -3  -7 456.691 117.118   7
  -5  -3   7 16190.6 453.009   2
  -5  -3   7 17264.3 484.215   3
   5  -3  -7 16324.4 645.204   7
  -4  -3   7 57.2663 85.1540   3
   4  -3  -7 148.586 128.029   7
  -3   3   7 3779.02 238.556   3
  -3  -3   7 4033.51 262.715   3
   3  -3  -7 4105.42 342.015   7
  -2   3   7 29398.0 615.948   3
  -2  -3   7 30057.0 653.137   3
   2  -3  -7 30280.9 902.383   7
  -1   3   7 21724.5 547.921   3
  -1  -3   7 21764.5 557.433   3
   1  -3  -7 21271.5 508.856   4
   1  -3  -7 22327.2 788.094   7
   0  -3   7 0.56920 117.243   3
   0  -3  -7 125.949 94.0122   4
   0  -3  -7 40.8784 90.6242   7
   1  -3   7 684.809 154.383   3
  -1  -3  -7 643.746 137.184   4
  -1  -3  -7 681.742 220.364   7
   1   3   7 305.220 146.270   3
  -2  -3  -7 27185.8 881.618   6
   2  -3   7 27371.1 623.156   3
  -2  -3  -7 27889.1 635.309   4
   3  -3   7 11431.6 402.764   3
  -3  -3  -7 11740.6 430.400   4
   4  -3   7 3212.02 239.393   3
  -4  -3  -7 3176.80 251.178   4
  -5  -3  -7 15589.9 483.479   4
  -6   3  -7 996.606 130.394   1
  -6  -3  -7 778.074 165.025   4
  -7   3  -7 323.068 87.4951   1
  -7   3  -7 548.417 132.749   4
  -7  -3  -7 266.055 98.6803   4
  -8  -3  -7 3827.32 186.039   4
  -8   3  -7 3857.28 171.284   4
  -8   3  -7 3898.85 175.617   1
  -9  -3  -7 587.990 66.5252   4
 -15   4   7 107.473 66.2038   5
 -14   4   7 325.624 95.3208   5
 -14   4   7 185.962 74.3857   2
 -13   4   7 2139.10 174.978   2
 -13   4   7 1785.80 162.346   5
 -12   4   7 6425.03 292.197   5
 -12   4   7 6027.36 297.856   2
 -11   4   7 4433.66 250.085   5
 -11   4   7 4291.53 272.618   2
 -10   4   7 27591.3 585.710   5
 -10   4   7 27290.8 656.973   2
  -9  -4   7 8447.61 387.921   2
  -8  -4   7 22885.9 610.578   2
  -8  -4   7 22441.6 531.763   3
  -7  -4   7 1555.28 179.547   2
  -7  -4   7 1325.82 181.959   3
   7  -4  -7 1651.86 224.331   7
  -6  -4   7 14589.8 464.367   2
  -6  -4   7 15493.3 469.038   3
   6  -4  -7 14382.3 644.411   7
  -5  -4   7 83.0156 115.087   3
   5  -4  -7 97.2890 147.341   7
  -4  -4   7 19766.5 538.127   3
   4  -4  -7 19334.9 748.338   7
  -3  -4   7 723.312 149.687   3
   3  -4  -7 804.992 187.196   7
  -2  -4   7 828.803 156.157   3
   2  -4  -7 1470.26 221.261   7
  -1  -4   7 1833.64 197.000   3
   1  -4  -7 2023.44 178.597   4
   1  -4  -7 2203.82 286.369   7
   0  -4   7-2.79194 132.099   3
   0  -4  -7 64.0853 99.9139   4
   0  -4  -7 109.387 158.961   7
   1  -4   7 9451.49 377.176   3
  -1  -4  -7 9358.35 373.014   4
  -1  -4  -7 8888.64 537.139   6
   2  -4   7 3023.69 233.364   3
  -2  -4  -7 3004.59 236.446   4
   3  -4   7 12586.3 417.868   3
  -3  -4  -7 12644.1 453.616   4
   4  -4   7 36604.4 642.986   3
  -4  -4  -7 38453.5 754.033   4
  -5  -4  -7 15595.5 470.816   4
  -6  -4  -7 3863.62 232.890   4
  -7   4  -7 13.5261 69.2070   1
  -7  -4  -7 19.2145 85.4265   4
  -7   4  -7 259.692 104.743   4
  -8   4  -7 539.515 79.0913   1
  -8  -4  -7 552.499 87.0147   4
 -15   5   7 2140.23 112.867   5
 -14   5   7 41.6141 67.3095   5
 -14   5   7 19.6708 52.5796   2
 -13   5   7 1113.09 125.687   2
 -13   5   7 1103.25 125.464   5
 -12   5   7 13277.5 375.470   5
 -12   5   7 14233.7 416.832   2
 -11   5   7 28071.3 559.587   5
 -11   5   7 27928.3 624.853   2
 -10   5   7 1946.49 171.206   5
 -10   5   7 2182.11 209.308   2
  -8  -5   7 6414.27 300.386   3
  -7  -5   7 2237.69 209.105   3
  -6  -5   7 4431.74 266.826   3
  -5  -5   7 15137.5 483.334   3
   5  -5  -7 14827.0 672.320   7
  -4  -5   7 17491.8 524.728   3
   4  -5  -7 17596.2 735.890   7
  -3  -5   7 2310.45 232.272   3
   3  -5  -7 2445.12 274.499   7
  -2  -5   7 1721.93 202.695   3
   2  -5  -7 1952.34 245.264   7
  -1  -5   7 459.047 146.312   3
   1  -5  -7 540.654 109.888   4
   0  -5   7 53274.0 900.619   3
   0  -5  -7 52767.8 847.515   4
   1  -5   7 1176.77 175.408   3
  -1  -5  -7 1494.17 179.743   4
   2  -5   7 4768.27 273.197   3
  -2  -5  -7 4420.50 268.519   4
   3  -5   7 2055.34 209.525   3
  -3  -5  -7 1920.83 197.661   4
  -4  -5  -7 7111.26 328.105   4
  -5  -5  -7 3971.57 247.901   4
  -6  -5  -7 1319.38 155.296   4
  -7   5  -7 2030.72 139.883   1
  -7  -5  -7 2051.62 149.141   4
  -7   5  -7 2288.71 142.061   4
  -8   5  -7 1679.76 103.704   1
  -8  -5  -7 1722.13 114.205   4
 -14   6   7 1289.92 93.1025   5
 -13   6   7 1442.02 118.227   2
 -13   6   7 1289.12 110.595   5
 -12   6   7 5615.70 225.431   5
 -12   6   7 6299.60 258.136   2
 -11   6   7 142.177 84.3542   5
 -11   6   7 101.995 104.698   2
 -10   6   7 11926.3 410.535   2
  -9  -6   7 19277.6 479.253   3
  -8  -6   7 187.119 97.2342   3
  -7  -6   7 8404.32 353.267   3
  -6  -6   7 2687.90 223.246   3
  -5  -6   7 1729.24 190.132   3
  -4  -6   7 8684.66 382.677   3
  -3  -6   7 8473.19 382.648   3
  -2  -6   7 9769.88 413.238   3
  -1  -6   7 602.779 152.068   3
   1  -6  -7 790.919 138.102   4
   0  -6   7 67142.5 1002.79   3
   0  -6  -7 69879.6 967.930   4
   1  -6   7 11174.1 406.365   3
  -1  -6  -7 11432.2 404.867   4
   2  -6   7 3338.08 229.545   3
  -2  -6  -7 3282.72 236.645   4
   3  -6   7 2105.81 192.099   3
  -3  -6  -7 1904.33 191.509   4
  -4  -6  -7 3605.74 235.812   4
  -5  -6  -7 5538.27 265.981   4
  -6  -6  -7 13203.1 357.335   4
  -7   6  -7 4172.98 164.276   1
  -7  -6  -7 4626.45 188.670   4
 -12   7   7 9115.03 264.394   2
 -11   7   7-20.5736 88.3661   2
 -10   7   7 110.273 95.1968   2
  -9  -7   7 12055.8 365.527   3
  -8  -7   7 1986.96 183.791   3
  -7  -7   7 24464.5 582.722   3
  -6  -7   7 6533.80 327.760   3
  -5  -7   7 47.2607 99.6445   3
  -4  -7   7 2631.58 231.279   3
  -3  -7   7 52.3811 126.580   3
  -2  -7   7 848.069 172.012   3
  -1  -7   7 73545.4 1040.99   3
   1  -7  -7 72585.8 933.097   4
   0  -7   7 10058.6 389.981   3
   0  -7  -7 9487.66 358.156   4
   1  -7   7 1174.88 168.625   3
  -1  -7  -7 1182.83 153.795   4
   2  -7   7 3364.59 213.572   3
  -2  -7  -7 3444.83 233.220   4
   3  -7   7 1372.68 151.729   3
  -3  -7  -7 1220.65 153.866   4
  -4  -7  -7 18019.4 447.972   4
  -5  -7  -7 165.537 91.0603   4
  -6  -7  -7 410.075 86.8326   4
  -7  -7  -7 12505.7 245.883   4
 -11   8   7 1034.31 103.615   2
 -10   8   7 18692.1 417.586   2
  -9  -8   7 1361.76 143.592   3
  -8  -8   7 54.9669 81.5857   3
  -7  -8   7 5986.69 283.264   3
  -6  -8   7 15.6171 95.0815   3
  -5  -8   7 7641.47 342.993   3
  -4  -8   7 3300.86 243.883   3
  -3  -8   7 180.458 134.895   3
  -2  -8   7 40.1000 141.067   3
  -1  -8   7 2651.60 218.417   3
   1  -8  -7 2712.98 185.926   4
   0  -8   7 108.051 113.805   3
   0  -8  -7 150.686 94.0410   4
   1  -8   7-29.7258 103.894   3
  -1  -8  -7-11.9257 90.1002   4
   2  -8   7 8276.97 267.545   3
  -2  -8  -7 8226.90 303.883   4
  -3  -8  -7 2468.72 173.909   4
  -4  -8  -7 1546.42 139.987   4
  -5  -8  -7 22.1535 58.7876   4
  -6  -8  -7 7734.29 190.556   4
 -10   9   7 2397.61 128.654   2
  -9   9   7 702.133 102.497   2
  -9  -9   7 549.290 89.9127   3
  -8  -9   7 2687.13 169.405   3
  -7  -9   7 6832.68 272.830   3
  -6  -9   7 15214.2 414.668   3
  -5  -9   7 9839.68 348.669   3
  -4  -9   7 645.136 140.588   3
  -3  -9   7 57.7291 115.453   3
  -2  -9   7 4562.05 247.942   3
  -1  -9   7 1473.98 158.827   3
   0  -9   7 470.177 109.743   3
   0  -9  -7 505.783 90.6182   4
   1  -9   7 8929.83 258.724   3
  -1  -9  -7 9049.04 274.573   4
  -2  -9  -7 6011.05 221.750   4
  -3  -9  -7 1650.42 121.390   4
  -4  -9  -7 278.551 62.6921   4
  -8 -10   7 552.031 77.2919   3
  -8  10   7 718.859 82.1950   2
  -7 -10   7-0.62890 80.4618   3
  -6 -10   7 9703.43 280.656   3
  -5 -10   7 20219.3 413.189   3
  -4 -10   7 10664.5 312.882   3
  -3 -10   7 12717.3 335.363   3
  -2 -10   7 5150.99 216.006   3
  -1 -10   7 693.426 100.820   3
   0 -10   7 1147.20 95.1467   3
  -5 -11   7 230.637 61.3708   3
  -4 -11   7 3101.21 129.219   3
  -3 -11   7 67.1527 48.8221   3
 -15   0   8 10.6715 77.9751   5
 -14   0   8 7265.90 293.342   2
 -14   0   8 7479.81 290.700   5
 -13   0   8 18151.2 496.859   2
 -13   0   8 19076.0 486.436   5
 -12   0   8 23272.6 597.219   2
 -12   0   8 22751.1 549.996   5
 -11   0   8 2405.56 220.428   2
 -11   0   8 2447.84 208.950   5
 -10   0   8 8281.19 380.421   2
 -10   0   8 8115.85 339.951   5
  -9   0   8 26274.3 579.705   5
  -9   0   8 25139.0 638.956   2
  -8   0   8 3692.85 263.244   2
  -7   0   8 2375.30 206.660   2
  -6   0   8 1677.93 211.035   3
  -6   0   8 1525.46 175.776   2
  -5   0   8 4015.86 274.201   3
  -5   0   8 3649.30 242.689   2
  -4   0   8 2308.82 243.896   3
  -3   0   8 1837.61 245.599   3
  -2   0   8 339069. 2119.75   3
  -1   0   8 9247.22 415.227   3
   0   0   8 635.448 218.729   3
   1   0   8 120484. 1343.68   3
   2   0   8 796.820 239.281   3
   3   0   8 37972.5 733.310   3
  -4   0  -8 2388.72 228.736   4
   4   0   8 1929.36 198.101   3
  -5   0  -8 6905.08 318.140   4
  -6   0  -8 790.303 151.015   4
  -7   0  -8 2510.52 169.654   4
  -8   0  -8 267.098 54.5234   4
 -15   1   8 1812.48 138.460   5
 -15   1   8 1792.26 134.959   2
 -14  -1   8 94.1056 95.5161   5
 -14   1   8 45.0674 80.3708   5
 -14   1   8-28.6686 87.9295   2
 -13  -1   8 9.82530 97.2847   5
 -13   1   8 42.0429 95.7412   5
 -13  -1   8 44.7779 118.699   2
 -13   1   8 44.3129 109.074   2
 -12  -1   8 33837.6 714.941   2
 -12   1   8 33984.5 709.278   2
 -12  -1   8 33159.2 671.074   5
 -12   1   8 33043.9 645.432   5
 -11  -1   8 12465.9 455.127   2
 -11  -1   8 12658.9 426.026   5
 -11   1   8 13343.1 467.139   2
 -11   1   8 12986.8 415.618   5
 -10  -1   8 14782.1 501.463   2
 -10  -1   8 15094.7 461.592   5
 -10   1   8 14346.4 433.644   5
 -10   1   8 14442.5 493.777   2
  -9  -1   8 5030.18 305.946   2
  -9  -1   8 5414.43 284.284   5
  -9   1   8 5027.93 303.276   2
  -8  -1   8 1005.50 141.342   5
  -8  -1   8 1025.29 166.392   2
  -8   1   8 1135.65 167.623   2
  -7   1   8 1065.44 151.364   2
  -7  -1   8 868.408 144.360   2
  -6  -1   8 276.438 109.200   2
  -6  -1   8 591.769 162.960   3
  -6   1   8 294.199 107.352   2
  -5   1   8 11508.4 404.576   3
  -5  -1   8 11846.0 396.920   3
  -5  -1   8 11043.7 382.414   2
  -5   1   8 11954.8 409.484   2
  -4   1   8 2226.51 252.209   3
  -4  -1   8 2434.98 224.372   3
  -3   1   8 21563.1 558.546   3
  -3  -1   8 21043.4 557.309   3
   3  -1  -8 20091.4 717.271   7
  -2   1   8-108.710 211.537   3
  -2  -1   8 190.025 210.478   3
   2  -1  -8 121.366 149.335   7
  -1   1   8 41923.0 802.448   3
  -1  -1   8 41075.5 776.894   3
   1  -1  -8 42183.3 1048.25   7
   0   1   8 3733.03 316.754   3
   0  -1   8 5347.33 337.979   3
   1   1   8 10344.6 450.350   3
   1  -1   8 11018.7 438.228   3
   2   1   8 170.014 128.436   3
   2  -1   8-91.7830 211.621   3
  -2  -1  -8 148.429 139.041   4
   3  -1   8 9611.13 401.388   3
  -3  -1  -8 10275.5 405.671   4
   3   1   8 10021.6 393.243   3
   4  -1   8 5377.41 275.714   3
  -4  -1  -8 5359.74 302.989   4
  -5   1  -8 879.720 174.640   4
  -5  -1  -8 454.896 160.337   4
  -6  -1  -8 64.2716 119.628   4
  -6   1  -8 425.461 139.572   4
  -7  -1  -8 20.0362 89.6532   4
  -7   1  -8 32.2887 93.7562   4
  -8  -1  -8 2295.88 114.601   4
  -8   1  -8 1914.44 96.4729   4
 -15   2   8 34.8986 69.0599   5
 -15   2   8 118.846 67.2725   2
 -14   2   8 6872.71 270.019   2
 -14   2   8 6494.82 255.922   5
 -13   2   8 4302.13 250.271   2
 -13   2   8 4239.46 225.770   5
 -12  -2   8 7841.92 357.169   2
 -12   2   8 8053.92 353.059   2
 -12   2   8 7876.75 313.902   5
 -11  -2   8 6567.56 342.241   2
 -11   2   8 7202.97 306.446   5
 -11   2   8 7070.76 349.167   2
 -10  -2   8 13984.4 487.210   2
 -10   2   8 14589.1 422.258   5
 -10   2   8 15293.6 503.429   2
  -9  -2   8 5273.13 303.843   2
  -9   2   8 5548.50 322.562   2
  -8  -2   8 1976.21 203.573   2
  -8   2   8 2012.84 209.436   2
  -7  -2   8 909.858 152.249   3
  -7  -2   8 858.654 146.012   2
  -7   2   8 650.875 130.521   2
  -6  -2   8 387.163 113.528   2
  -6  -2   8 363.860 138.601   3
  -6   2   8 400.148 119.336   2
   6  -2  -8 663.705 214.981   7
  -5   2   8 303.382 186.280   3
  -5  -2   8 555.773 146.485   3
  -5   2   8 531.227 126.094   2
   5  -2  -8 742.829 159.380   7
  -4   2   8 2080.77 233.220   3
  -4  -2   8 2682.23 228.112   3
  -4   2   8 2688.75 195.316   2
   4  -2  -8 2613.01 288.381   7
  -3   2   8 10546.5 430.726   3
  -3  -2   8 11689.5 418.351   3
   3  -2  -8 11268.1 553.302   7
   2  -2  -8-42.3459 68.6823   4
   2  -2  -8 95.6186 159.005   7
  -1  -2   8 2080.81 247.369   3
  -1   2   8 1163.64 244.885   3
   1  -2  -8 1835.13 181.105   4
   1  -2  -8 1373.41 204.830   7
   0   2   8 502.897 154.530   3
   0  -2  -8 691.657 137.876   4
   1   2   8 1611.29 209.741   3
  -1  -2  -8 1984.41 201.334   4
   2  -2   8 30442.2 666.050   3
  -2  -2  -8 32471.9 686.490   4
   3  -2   8 44966.4 779.829   3
  -3  -2  -8 45493.4 808.133   4
   4  -2   8 3994.16 259.794   3
  -4  -2  -8 4287.42 275.768   4
  -5  -2  -8 525.386 158.077   4
   5  -2   8 484.642 107.409   3
  -6  -2  -8 2338.88 194.953   4
  -6   2  -8 2797.90 197.674   4
  -7  -2  -8 311.120 85.1754   4
  -7   2  -8 255.139 88.0705   4
  -8  -2  -8 7483.79 188.666   4
 -15   3   8 2184.73 116.174   2
 -15   3   8 2459.09 131.394   5
 -14   3   8 840.071 115.715   2
 -14   3   8 879.719 105.577   5
 -13   3   8 4098.61 229.943   2
 -13   3   8 4061.22 207.934   5
 -12   3   8 27363.1 539.863   5
 -12   3   8 28190.5 619.867   2
 -11  -3   8 39515.4 783.247   2
 -11   3   8 39539.5 660.423   5
 -11   3   8 39755.9 772.779   2
 -10  -3   8 8345.74 377.761   2
 -10   3   8 8867.45 389.614   2
  -9  -3   8 16177.8 511.947   2
  -9   3   8 16009.5 516.631   2
  -8  -3   8 4436.86 277.518   2
  -8   3   8 4645.32 289.730   2
  -7  -3   8 45.9073 92.7514   2
  -7  -3   8-197.539 113.658   3
  -7   3   8 129.322 124.195   2
  -6  -3   8 10387.0 383.732   2
  -6  -3   8 9973.88 382.717   3
  -5  -3   8 19649.2 537.939   3
   5  -3  -8 19030.1 759.979   7
  -4  -3   8 300.664 143.281   3
   4  -3  -8 577.859 161.150   7
  -4   3   8 64.5599 142.191   3
  -3   3   8-51.2522 149.445   3
  -3  -3   8 28.0085 125.617   3
  -2  -3   8 949.951 182.495   3
  -2   3   8 651.437 164.699   3
   2  -3  -8 929.759 123.366   4
   2  -3  -8 742.578 217.557   7
  -1  -3   8 98658.3 1201.89   3
   1  -3  -8 98281.4 1117.93   4
  -1   3   8 99389.8 1206.75   3
   0  -3   8 30411.4 675.972   3
   0  -3  -8 31027.6 653.833   4
   1  -3   8 4529.93 319.102   3
  -1  -3  -8 3765.73 246.601   4
   2  -3   8 75840.4 1000.51   3
  -2  -3  -8 76799.1 1043.22   4
   3  -3   8 2156.26 234.362   3
  -3  -3  -8 2206.76 222.886   4
   4  -3   8 2734.64 214.866   3
  -4  -3  -8 2817.44 231.792   4
  -5  -3  -8 626.503 140.403   4
  -6  -3  -8 1460.78 141.012   4
  -6   3  -8 1816.82 160.759   4
  -7  -3  -8 3370.53 164.620   4
  -7   3  -8 3215.55 150.556   4
 -14   4   8 703.188 89.8145   2
 -14   4   8 671.086 85.0758   5
 -13   4   8 21.0890 73.9825   5
 -13   4   8 108.463 86.2137   2
 -12   4   8 1289.63 131.177   5
 -12   4   8 1173.01 155.791   2
 -11   4   8 1337.69 175.410   2
 -10   4   8 112.255 122.067   2
  -9   4   8 24406.4 621.376   2
  -8  -4   8 4.83650 121.877   3
  -7  -4   8 589.866 149.856   3
  -6  -4   8 686.493 164.752   3
  -5  -4   8 54984.1 909.819   3
  -4  -4   8 3.71124 144.408   3
  -3  -4   8 18178.0 539.148   3
  -2  -4   8 249.990 144.224   3
   2  -4  -8 331.204 105.441   4
  -1  -4   8 12833.7 454.397   3
   1  -4  -8 12982.2 413.195   4
   0  -4   8 1120.44 190.749   3
   0  -4  -8 851.377 150.590   4
   1  -4   8 84932.6 1075.54   3
  -1  -4  -8 87047.2 1095.49   4
   2  -4   8 12439.4 422.717   3
  -2  -4  -8 12688.8 436.299   4
   3  -4   8 2155.27 217.953   3
  -3  -4  -8 2192.04 201.092   4
   4  -4   8 215.558 125.126   3
  -4  -4  -8 472.048 124.918   4
  -5  -4  -8 849.828 128.453   4
  -6  -4  -8 2890.58 171.940   4
  -6   4  -8 3066.55 171.719   4
  -7  -4  -8 1353.22 105.450   4
  -7   4  -8 1009.68 86.9511   4
 -14   5   8 1002.06 84.0232   2
 -13   5   8 1288.32 128.421   2
 -12   5   8 2739.52 193.445   2
 -11   5   8 7344.58 317.707   2
 -10   5   8 5616.68 301.898   2
  -9   5   8 4255.60 270.668   2
  -8  -5   8-31.3697 121.785   3
  -7  -5   8 6700.47 325.272   3
  -6  -5   8 1525.07 202.954   3
  -5  -5   8 15.0700 143.815   3
  -4  -5   8 4028.23 274.994   3
  -3  -5   8 4596.24 296.897   3
  -2  -5   8 77872.0 1093.41   3
  -1  -5   8 18800.5 542.188   3
   1  -5  -8 18100.5 478.608   4
   0  -5   8 33332.9 686.885   3
   0  -5  -8 32989.4 652.236   4
   1  -5   8 879.101 175.537   3
  -1  -5  -8 451.126 120.946   4
   2  -5   8 4120.59 265.862   3
  -2  -5  -8 3799.18 241.056   4
   3  -5   8 1701.02 179.939   3
  -3  -5  -8 1676.11 171.557   4
  -4  -5  -8 1073.59 140.684   4
  -5  -5  -8 888.578 124.272   4
  -6  -5  -8 2533.29 148.780   4
  -6   5  -8 2687.39 139.532   4
  -7  -5  -8 7042.71 181.732   4
 -13   6   8 766.561 83.6203   2
 -12   6   8 25000.3 464.074   2
 -11   6   8 31658.0 583.428   2
 -10   6   8 213.373 114.878   2
  -9  -6   8 2395.03 175.462   3
  -9   6   8 2690.51 218.849   2
  -8  -6   8 350.928 125.644   3
  -7  -6   8 4206.54 266.024   3
  -6  -6   8 94.8630 136.282   3
  -5  -6   8 14851.9 483.784   3
  -4  -6   8 480.997 157.507   3
  -3  -6   8 6377.36 334.391   3
  -2  -6   8 1602.31 206.508   3
  -1  -6   8 30995.1 667.348   3
   1  -6  -8 30699.9 592.859   4
   0  -6   8 10148.2 374.478   3
   0  -6  -8 10046.1 354.748   4
   1  -6   8 2495.07 194.520   3
  -1  -6  -8 1898.57 171.050   4
   2  -6   8 2362.83 204.202   3
  -2  -6  -8 1855.94 172.625   4
   3  -6   8 6263.07 242.755   3
  -3  -6  -8 6361.97 270.091   4
  -4  -6  -8 170.885 88.0071   4
  -5  -6  -8 535.247 90.5686   4
  -6  -6  -8 1744.13 108.488   4
 -12   7   8 2975.40 140.609   2
 -11   7   8 53.5508 79.0170   2
 -10   7   8 1635.19 153.434   2
  -9  -7   8 5065.12 222.572   3
  -9   7   8 5447.03 266.244   2
  -8  -7   8 12732.7 372.328   3
  -7  -7   8 32174.4 620.794   3
  -6  -7   8 98.8004 122.420   3
  -5  -7   8 841.458 164.934   3
  -4  -7   8 1974.14 207.451   3
  -3  -7   8 1137.56 172.160   3
  -2  -7   8 8884.40 363.562   3
  -1  -7   8 3006.02 224.439   3
   1  -7  -8 2912.70 184.828   4
   0  -7   8 2979.41 209.586   3
   0  -7  -8 2761.57 186.364   4
   1  -7   8 3243.14 218.684   3
  -1  -7  -8 2744.44 184.926   4
   2  -7   8 7154.06 254.461   3
  -2  -7  -8 7025.59 266.111   4
  -3  -7  -8 169.712 81.2760   4
  -4  -7  -8 8653.17 252.369   4
  -5  -7  -8 235.116 61.4734   4
 -11   8   8 885.585 84.1582   2
 -10   8   8 67.9199 72.1657   2
  -9  -8   8-49.5860 73.3417   3
  -9   8   8-9.24228 77.4597   2
  -8  -8   8 1992.19 156.176   3
  -7  -8   8 357.471 113.458   3
  -6  -8   8 1344.17 159.543   3
  -5  -8   8 30272.0 592.049   3
  -4  -8   8 478.479 130.242   3
  -3  -8   8 15.4487 123.234   3
  -2  -8   8 36.2221 109.067   3
  -1  -8   8 71.9724 96.6837   3
   0  -8   8 1217.57 134.948   3
   0  -8  -8 816.216 102.418   4
   1  -8   8 5929.17 232.021   3
  -1  -8  -8 6111.27 220.823   4
  -2  -8  -8 46.1907 57.0327   4
  -3  -8  -8 141.676 58.6731   4
  -9   9   8 7406.98 208.979   2
  -8  -9   8 1016.90 96.9695   3
  -8   9   8 1255.93 109.210   2
  -7  -9   8 3374.93 170.806   3
  -6  -9   8-37.9488 93.8103   3
  -5  -9   8 1229.93 135.286   3
  -4  -9   8 1434.70 139.661   3
  -3  -9   8 420.983 108.158   3
  -2  -9   8 4857.88 209.971   3
  -1  -9   8 279.594 89.1070   3
   0  -9   8 3418.35 175.181   3
  -6 -10   8 18073.1 287.576   3
  -6  10   8 17955.9 295.385   2
  -5 -10   8 90.3178 65.3833   3
  -4 -10   8 702.632 86.2300   3
  -3 -10   8 5904.82 176.558   3
  -2 -10   8 9571.51 199.732   3
 -14   0   9 28.1562 84.4476   2
 -13   0   9 42.0085 99.8550   2
 -12   0   9-55.5629 131.164   2
 -11   0   9-1.33721 121.938   2
 -10   0   9-50.4370 105.175   2
  -9   0   9-99.4956 102.852   2
  -8   0   9 83.2685 103.910   2
  -7   0   9 27.7315 95.1330   2
  -6   0   9-23.9924 81.1480   2
  -6   0   9 76.1415 198.916   3
  -5   0   9 176.343 222.070   3
  -4   0   9 215.583 230.341   3
  -3   0   9 81.7498 244.136   3
  -2   0   9-173.987 263.432   3
  -1   0  -9 65.4353 130.989   4
   2   0   9 7.53337 128.504   3
  -2   0  -9 84.7233 148.646   4
  -3   0  -9 189.876 147.561   4
  -4   0  -9 106.154 128.581   4
  -5   0  -9-87.9159 106.693   4
 -14   1   9 2305.56 165.252   2
 -13   1   9 491.213 100.811   5
 -13  -1   9 502.163 124.629   2
 -13   1   9 323.786 111.812   2
 -12  -1   9 17514.6 483.578   2
 -12   1   9 17632.4 484.918   2
 -12   1   9 17846.5 409.210   5
 -11  -1   9 2801.26 224.662   2
 -11   1   9 2474.25 215.405   2
 -10  -1   9 2119.12 203.835   2
 -10   1   9 2142.97 203.200   2
  -9  -1   9 6834.50 334.416   2
  -9   1   9 6814.21 337.202   2
  -8  -1   9 690.107 140.088   2
  -8   1   9 658.623 148.078   2
  -7  -1   9 3539.53 261.050   3
  -7  -1   9 3208.93 228.895   2
  -7   1   9 3327.29 240.398   2
  -6   1   9 14045.7 448.244   3
  -6  -1   9 15042.5 463.470   3
  -6  -1   9 14172.7 433.619   2
  -6   1   9 14809.6 456.349   2
  -5   1   9 154.358 106.373   2
  -5  -1   9 564.029 238.982   3
  -4   1   9 3557.56 310.222   3
  -4  -1   9 5204.06 348.562   3
  -3  -1   9 1305.86 282.202   3
  -3   1   9-15.9299 256.731   3
  -2  -1   9 6499.29 374.540   3
   2  -1  -9 5608.77 274.553   4
  -1  -1   9 2025.13 308.576   3
   1  -1  -9 1764.82 182.387   4
   0   1   9 5597.04 314.702   3
   0  -1   9 5451.65 373.690   3
   0  -1  -9 5977.14 301.967   4
   1   1   9 7123.84 344.209   3
   1  -1   9 6519.52 386.476   3
  -1  -1  -9 7366.79 333.514   4
   2  -1   9 3439.70 295.603   3
  -2  -1  -9 4410.65 268.327   4
   3  -1   9-22.8398 111.683   3
  -3  -1  -9 111.654 135.632   4
  -3   1  -9 133.683 146.077   4
  -4  -1  -9 3566.54 227.904   4
  -4   1  -9 3824.14 232.966   4
  -5  -1  -9 824.804 131.783   4
  -5   1  -9 1076.09 140.307   4
  -6  -1  -9 3006.52 149.591   4
  -6   1  -9 2843.17 152.702   4
 -14   2   9 782.637 107.137   2
 -13   2   9 10944.5 345.336   2
 -13   2   9 10367.2 275.256   5
 -12  -2   9 30248.9 616.979   2
 -12   2   9 30702.4 618.542   2
 -11  -2   9 1921.62 194.907   2
 -11   2   9 1836.88 193.687   2
 -10  -2   9 1361.29 175.606   2
 -10   2   9 1481.19 184.841   2
  -9  -2   9 621.607 133.519   2
  -9   2   9 680.955 148.174   2
  -8  -2   9 914.616 141.496   2
  -8   2   9 920.495 159.085   2
  -7  -2   9 6510.05 303.098   2
  -7  -2   9 6578.80 330.122   3
  -7   2   9 6093.34 313.174   2
  -6  -2   9 397.940 215.446   3
  -6   2   9 405.998 107.225   2
  -5   2   9 68.9959 151.634   3
  -5  -2   9 336.530 237.010   3
  -5   2   9 117.797 100.012   2
  -4   2   9 420.525 152.890   3
  -4  -2   9 721.405 256.116   3
  -3   2   9 49717.4 838.253   3
  -3  -2   9 49480.9 857.673   3
  -2   2   9 2617.44 235.185   3
  -2  -2   9 3353.06 336.808   3
   2  -2  -9 3237.15 212.885   4
  -1   2   9 28595.7 652.172   3
  -1  -2   9 28971.2 673.370   3
   1  -2  -9 28348.6 597.401   4
   0  -2   9 23572.0 606.800   3
   0  -2  -9 23082.5 548.808   4
   0   2   9 22188.2 576.870   3
   1  -2   9 243.045 235.991   3
  -1  -2  -9 689.552 155.805   4
   2  -2   9 4286.15 307.536   3
  -2  -2  -9 5006.83 276.890   4
   3  -2   9 2413.90 182.807   3
  -3  -2  -9 2719.27 213.401   4
  -4  -2  -9 48.7116 117.901   4
  -4   2  -9 444.461 133.011   4
  -5  -2  -9 2133.02 151.642   4
  -5   2  -9 2176.86 159.654   4
  -6  -2  -9 212.734 67.8320   4
  -6   2  -9 114.802 71.9993   4
 -14   3   9 2196.42 136.612   2
 -13   3   9 3227.97 192.944   2
 -12   3   9 5291.89 262.601   2
 -11   3   9 205.724 124.956   2
 -10   3   9 9.08703 107.455   2
  -9   3   9 3242.09 233.685   2
  -9  -3   9 3194.95 233.855   2
  -8  -3   9 328.432 113.052   2
  -8  -3   9 259.605 181.000   3
  -8   3   9 160.870 113.694   2
  -7  -3   9 3607.66 230.440   3
  -7   3   9 2871.59 225.121   2
  -7  -3   9 3047.58 220.053   2
  -6  -3   9 9571.70 365.273   3
  -6   3   9 9633.23 377.954   2
  -5  -3   9 1172.83 185.426   3
  -5   3   9 62.2217 93.1974   2
  -4  -3   9 1109.38 182.695   3
  -4   3   9 321.141 110.342   2
  -3  -3   9 19294.3 546.094   3
  -2  -3   9 8446.97 420.103   3
   2  -3  -9 8574.10 322.317   4
  -1  -3   9 1168.02 297.642   3
   1  -3  -9 243.163 113.718   4
   0  -3   9 6439.54 368.556   3
   0  -3  -9 5562.21 282.890   4
   1  -3   9 2444.19 274.649   3
  -1  -3  -9 2271.60 199.427   4
   2  -3   9 200.398 205.264   3
  -2  -3  -9 422.028 129.831   4
   3  -3   9 123.194 166.493   3
  -3  -3  -9 485.344 130.656   4
  -4  -3  -9 575.181 109.196   4
  -5  -3  -9 3155.46 169.111   4
  -5   3  -9 3153.58 168.319   4
  -6  -3  -9 3459.32 141.543   4
  -6   3  -9 3100.82 126.345   4
 -14   4   9 7996.44 209.314   2
 -13   4   9 55649.8 665.331   2
 -12   4   9 8107.60 297.592   2
 -11   4   9 24958.5 549.174   2
 -10   4   9 7447.15 329.912   2
  -9   4   9 30.8513 102.994   2
  -8  -4   9 9735.52 332.670   3
  -8   4   9 9476.60 380.948   2
  -7  -4   9 10882.9 373.984   3
  -7   4   9 11085.1 405.379   2
  -6  -4   9 893.225 168.121   3
  -6   4   9 817.242 145.560   2
  -5  -4   9 13159.8 438.600   3
  -5   4   9 12953.4 420.492   2
  -4  -4   9 980.730 185.059   3
  -4   4   9 1019.45 131.265   2
  -3  -4   9 4595.57 289.103   3
  -2  -4   9 24989.7 595.479   3
  -1  -4   9 3707.19 325.783   3
   1  -4  -9 3472.35 208.381   4
   0  -4   9 1614.83 271.158   3
   0  -4  -9 932.096 129.800   4
   1  -4   9 4907.71 306.592   3
  -1  -4  -9 4139.54 231.242   4
   2  -4   9 32980.8 594.533   3
  -2  -4  -9 34443.9 611.183   4
  -3  -4  -9 28.7161 87.2786   4
  -4  -4  -9 418.653 97.4717   4
  -5   4  -9 361.859 87.1120   4
  -5  -4  -9 162.281 66.0397   4
 -13   5   9 3720.33 160.448   2
 -12   5   9 2562.63 164.032   2
 -11   5   9-9.46086 89.5229   2
 -10   5   9 417.813 122.081   2
  -9   5   9 111.995 109.499   2
  -8  -5   9 4577.84 232.762   3
  -8   5   9 4295.14 257.435   2
  -7  -5   9 5537.15 272.957   3
  -7   5   9 5676.50 285.518   2
  -6  -5   9 13087.1 419.857   3
  -5  -5   9 394.402 147.426   3
  -4  -5   9 2417.26 222.835   3
  -3  -5   9 36503.2 703.347   3
  -2  -5   9 2873.12 236.429   3
  -1  -5   9 1938.83 272.876   3
   1  -5  -9 1852.47 156.461   4
   0  -5   9 2135.39 272.932   3
   0  -5  -9 1530.50 146.314   4
   1  -5   9 5421.30 287.901   3
  -1  -5  -9 5451.65 245.340   4
   2  -5   9-79.4777 154.400   3
  -2  -5  -9 17.3228 83.9610   4
   3  -5   9 656.355 124.309   3
  -3  -5  -9 897.676 109.801   4
  -4  -5  -9 24.8921 62.7308   4
  -5  -5  -9 1267.27 89.8307   4
 -12   6   9 25833.2 401.456   2
 -11   6   9 1350.08 129.865   2
 -10   6   9 3598.24 204.894   2
  -9  -6   9 239.340 93.9319   3
  -9   6   9 123.806 96.9083   2
  -8  -6   9 806.874 124.341   3
  -8   6   9 828.500 131.324   2
  -7  -6   9-2.53112 106.693   3
  -7   6   9 96.0034 94.6652   2
  -6  -6   9 8418.25 328.201   3
  -5  -6   9 1940.50 190.930   3
  -4  -6   9 1626.86 180.471   3
  -3  -6   9 418.831 143.319   3
  -2  -6   9 1304.08 175.326   3
  -1  -6   9 29281.0 576.154   3
   1  -6  -9 28590.9 488.385   4
   0  -6   9 8497.56 335.784   3
   0  -6  -9 7600.54 259.149   4
   1  -6   9 12107.4 340.695   3
  -1  -6  -9 11272.0 308.296   4
   2  -6   9 8978.66 262.625   3
  -2  -6  -9 9049.71 266.400   4
  -3  -6  -9 14074.9 301.828   4
  -4  -6  -9 20768.6 313.805   4
  -4   6  -9 19643.4 290.611   4
 -11   7   9 2601.01 134.894   2
 -10   7   9 1204.21 115.903   2
  -9  -7   9 1159.86 97.4380   3
  -9   7   9 942.571 116.262   2
  -8  -7   9 83.5527 87.3390   3
  -8   7   9 71.1601 82.4991   2
  -7  -7   9 2906.53 182.636   3
  -7   7   9 2885.70 187.125   2
  -6  -7   9 136.883 107.511   3
  -5  -7   9 118.440 108.722   3
  -4  -7   9 1483.88 161.032   3
  -3  -7   9 6770.61 278.161   3
  -2  -7   9 475.229 133.279   3
  -1  -7   9 1198.19 206.263   3
   0  -7   9 21222.7 414.176   3
   0  -7  -9 20156.3 347.333   4
   1  -7   9 2243.64 165.782   3
  -1  -7  -9 2015.67 121.585   4
  -2  -7  -9 1585.29 100.975   4
 -10   8   9 2308.57 106.753   2
  -9   8   9 2749.19 138.883   2
  -8  -8   9 327.740 68.9654   3
  -8   8   9 113.161 62.1635   2
  -7  -8   9 2478.59 142.437   3
  -7   8   9 2432.16 148.516   2
  -6  -8   9 430.049 99.9941   3
  -6   8   9 310.741 82.1864   2
  -5  -8   9 243.114 95.8643   3
  -5   8   9 190.242 71.0687   2
  -4  -8   9 589.706 114.798   3
  -3  -8   9 1551.12 137.778   3
  -3   8   9 920.563 83.8303   2
  -2  -8   9 11999.5 311.737   3
  -1  -8   9 1146.05 163.144   3
   0  -8   9 1217.00 127.021   3
  -6  -9   9 496.264 72.5988   3
  -6   9   9 240.609 57.8308   2
  -5  -9   9 4026.58 148.884   3
  -4  -9   9 642.329 99.2359   3
  -3  -9   9 1036.99 131.902   3
 -13   0  10 25665.9 462.780   2
 -12   0  10 2703.10 184.760   2
 -11   0  10 89.8018 93.4150   2
 -10   0  10 40.1502 85.0457   2
  -9   0  10 231.929 99.6390   2
  -8   0  10 510.727 114.380   2
  -7   0  10 1458.13 148.584   2
  -6   0  10 41100.6 696.598   3
  -5   0  10 39766.4 720.748   3
  -4   0  10 51.3785 258.847   3
  -3   0  10 650.478 271.654   3
  -2   0  10 46375.0 818.123   3
   2   0 -10 45179.2 695.357   4
  -1   0  10 6355.81 347.870   3
   1   0 -10 6148.14 272.040   4
   0   0  10 38320.1 689.894   3
   0   0 -10 37756.6 638.741   4
  -1   0 -10 6173.47 268.936   4
   1   0  10 5507.30 278.902   3
  -2   0 -10 1795.35 162.439   4
  -3   0 -10 799.615 120.657   4
  -4   0 -10 1895.76 131.679   4
 -13   1  10 7900.83 259.583   2
 -12  -1  10 489.549 103.805   2
 -12   1  10 466.696 105.188   2
 -11  -1  10 32.8848 88.1357   2
 -11   1  10 47.9326 92.4959   2
 -10  -1  10 106.074 87.0910   2
 -10   1  10 76.0006 86.9732   2
  -9  -1  10-50.8445 80.2681   2
  -9   1  10-9.26590 88.0909   2
  -8  -1  10 15051.5 418.384   2
  -8   1  10 14621.9 427.187   2
  -7  -1  10 852.637 118.317   2
  -7   1  10 786.226 117.346   2
  -7  -1  10 564.629 193.949   3
  -6   1  10 5219.72 277.809   3
  -6  -1  10 4682.39 309.110   3
  -5   1  10 8164.29 351.595   3
  -5  -1  10 7893.26 382.472   3
  -4   1  10 2553.29 242.693   3
  -4  -1  10 2515.92 303.508   3
  -3   1  10 824.431 195.417   3
  -3  -1  10 329.532 272.092   3
  -2   1  10 1448.45 209.661   3
   2  -1 -10 1408.43 148.416   4
  -1   1  10-79.0313 166.393   3
   1  -1 -10 18.9800 96.8140   4
   0  -1 -10 5842.20 264.678   4
   0   1 -10 5900.15 270.229   4
   1  -1  10 3515.69 233.819   3
  -1  -1 -10 3585.96 213.481   4
  -1   1 -10 3647.17 224.170   4
  -2  -1 -10 1257.46 141.096   4
  -2   1 -10 1485.01 158.342   4
  -3  -1 -10 82.4389 88.7553   4
  -3   1 -10 139.313 101.328   4
  -4  -1 -10 1358.12 106.797   4
  -4   1 -10 1196.01 111.852   4
 -14   2  10 5275.54 170.376   2
 -13   2  10 208.142 78.4828   2
 -12   2  10 1891.63 153.974   2
 -11   2  10 7439.83 290.767   2
 -10   2  10 1107.71 146.046   2
 -10  -2  10 972.399 132.342   2
  -9  -2  10 1621.89 152.888   2
  -9   2  10 1644.20 168.745   2
  -8  -2  10 456.885 98.5666   2
  -8   2  10 440.442 122.779   2
  -7  -2  10 819.164 203.360   3
  -7   2  10 634.643 120.674   2
  -6  -2  10 1416.30 251.908   3
  -6   2  10 846.458 127.447   2
  -5  -2  10 594.049 249.999   3
  -4  -2  10 10794.7 420.156   3
  -3  -2  10 493.452 277.469   3
  -2  -2  10 139.437 278.595   3
   2  -2 -10 91.6506 84.5866   4
  -1  -2  10 67917.9 940.975   3
   1  -2 -10 67476.9 819.730   4
   0  -2  10 1876.77 285.080   3
   0  -2 -10 2239.70 173.038   4
   1  -2  10 292.912 177.216   3
  -1  -2 -10 587.062 123.616   4
   2  -2  10 612.961 142.813   3
  -2  -2 -10 789.548 125.533   4
  -2   2 -10 870.005 133.612   4
  -3  -2 -10 317.040 81.5047   4
  -3   2 -10 432.467 103.671   4
  -4  -2 -10 4424.25 163.510   4
  -4   2 -10 4377.11 167.860   4
 -13   3  10 9566.16 253.507   2
 -12   3  10 3922.33 194.792   2
 -11   3  10 2217.16 167.501   2
 -10   3  10 16.7421 88.8543   2
  -9   3  10 1617.34 165.206   2
  -8   3  10 32498.5 620.316   2
  -7  -3  10 10036.6 356.484   3
  -7   3  10 9731.45 341.019   2
  -6  -3  10 7672.61 357.316   3
  -6   3  10 6987.61 281.534   2
  -5  -3  10 822.034 257.032   3
  -4  -3  10 21913.9 544.995   3
  -3  -3  10 6160.70 354.157   3
  -2  -3  10 494.020 285.216   3
  -1  -3  10 22231.3 557.969   3
   1  -3 -10 21648.8 445.747   4
   0  -3  10 5267.55 321.641   3
   0  -3 -10 5643.43 234.222   4
   1  -3  10 1532.01 215.450   3
  -1  -3 -10 1881.29 144.686   4
   2  -3  10-41.2974 129.701   3
  -2  -3 -10 0.31165 67.5306   4
  -2   3 -10 108.264 98.9980   4
  -3  -3 -10 7959.01 231.815   4
  -3   3 -10 8266.94 242.616   4
  -4  -3 -10 4800.92 153.814   4
  -4   3 -10 4642.19 153.934   4
 -13   4  10 751.550 79.0136   2
 -12   4  10 6239.10 216.184   2
 -11   4  10 1297.03 128.903   2
 -10   4  10 890.398 122.274   2
  -9   4  10 3059.43 200.356   2
  -8  -4  10 5859.50 265.250   3
  -8   4  10 5287.59 254.298   2
  -7  -4  10 577.080 212.292   3
  -7   4  10 62.1260 83.0014   2
  -6  -4  10 2940.84 265.856   3
  -6   4  10 2263.89 172.447   2
  -5   4  10 710.908 110.726   2
  -5  -4  10 531.773 235.684   3
  -4  -4  10 6300.90 353.141   3
  -3  -4  10 5703.36 353.557   3
  -2  -4  10 54965.8 786.489   3
  -1  -4  10 1224.01 248.315   3
   1  -4 -10 799.732 107.175   4
   0  -4  10 5560.56 299.847   3
   0  -4 -10 5296.07 212.962   4
   1  -4  10 1034.27 185.263   3
  -1  -4 -10 1251.25 116.978   4
   2  -4  10 1699.02 148.847   3
  -2  -4 -10 1737.59 119.284   4
  -3  -4 -10 3576.93 141.283   4
  -3   4 -10 3758.00 155.087   4
 -12   5  10 10543.0 239.412   2
 -11   5  10 2250.58 138.217   2
 -10   5  10 5943.94 230.370   2
  -9   5  10 99.9756 82.7416   2
  -8  -5  10 15570.2 355.020   3
  -8   5  10 16502.6 399.317   2
  -7  -5  10 2528.52 229.651   3
  -7   5  10 2342.48 163.430   2
  -6  -5  10 1401.48 229.712   3
  -6   5  10 1132.69 122.032   2
  -5  -5  10 29803.5 571.708   3
  -5   5  10 28682.7 483.676   2
  -4  -5  10 4645.78 305.552   3
  -3  -5  10 45011.6 684.609   3
  -2  -5  10 73407.6 836.663   3
  -1  -5  10 789.842 212.341   3
   0  -5  10 4233.38 248.064   3
   0  -5 -10 4314.14 166.455   4
   1  -5  10 6373.84 237.713   3
  -1  -5 -10 6316.38 191.150   4
  -2  -5 -10 4495.42 147.348   4
 -11   6  10 2322.95 112.904   2
 -10   6  10 3112.55 149.973   2
  -9   6  10 1387.10 116.109   2
  -8  -6  10 2063.79 165.173   3
  -8   6  10 2065.80 143.055   2
  -7  -6  10 166.853 162.888   3
  -7   6  10 60.2791 71.3043   2
  -6  -6  10 1514.56 209.878   3
  -6   6  10 1404.24 118.048   2
  -5  -6  10 4707.69 272.896   3
  -5   6  10 4561.37 183.730   2
  -4  -6  10 50705.4 670.764   3
  -3  -6  10 2404.02 235.870   3
  -2  -6  10 1383.86 207.726   3
  -1  -6  10 5929.89 253.760   3
   0  -6  10 243.376 137.616   3
  -9   7  10 96.2839 53.1228   2
  -8   7  10 48.5463 49.9708   2
  -7  -7  10 229.645 129.328   3
  -7   7  10 187.971 56.5753   2
  -6  -7  10 2411.08 186.861   3
  -6   7  10 2263.12 121.336   2
  -5  -7  10 454.865 169.125   3
  -4  -7  10 595.496 172.553   3
  -3  -7  10 717.169 168.171   3
  -2  -7  10 596.908 151.088   3
  -1  -7  10 348.797 120.396   3
 -11   0  11-27.6271 62.5468   2
 -10   0  11-0.49888 62.8816   2
  -9   0  11 70.4039 58.3412   2
  -6   0  11 70.4931 157.034   3
  -5   0  11 83.4305 172.897   3
  -4   0  11 64.3105 186.342   3
  -3   0  11 2.96188 191.204   3
   2   0 -11 47.2709 63.8594   4
  -2   0  11-25.9189 189.887   3
   1   0 -11-5.69920 59.2667   4
   0   0 -11 4.01832 69.9999   4
  -1   0 -11-100.606 62.6271   4
  -2   0 -11 24.9404 42.7956   4
 -12   1  11 8037.03 215.019   2
 -11   1  11 1941.94 126.961   2
 -10   1  11 1652.88 121.516   2
  -9   1  11 13089.0 317.133   2
  -8   1  11 1485.36 117.781   2
  -6  -1  11 82.2620 165.693   3
  -5  -1  11 16185.2 425.249   3
  -4  -1  11 116.632 195.952   3
  -3  -1  11 382.391 191.383   3
  -2  -1  11 10871.6 364.893   3
   2   1 -11 10551.5 272.902   4
  -1  -1  11 14719.6 394.431   3
   1  -1 -11 14069.5 299.122   4
   1   1 -11 14537.8 316.978   4
   0  -1 -11 941.261 95.5939   4
   0   1 -11 1023.60 104.059   4
  -1  -1 -11 767.952 79.4201   4
  -1   1 -11 741.369 88.4853   4
  -2   1 -11 1072.41 83.2955   4
 -12   2  11 150.885 56.5134   2
 -11   2  11 9.07492 60.0708   2
 -10   2  11 415.176 81.2126   2
  -9   2  11 2771.65 154.309   2
  -8   2  11 384.922 81.0422   2
  -7  -2  11 5670.00 247.254   3
  -6  -2  11 6434.84 291.754   3
  -5  -2  11-195.814 215.655   3
  -4  -2  11 4240.92 285.149   3
  -3  -2  11-243.465 223.621   3
  -2  -2  11-95.7630 212.434   3
   2   2 -11 23.9090 67.4339   4
  -1  -2  11 863.699 192.188   3
   1  -2 -11 766.557 82.5449   4
   1   2 -11 676.180 93.2984   4
   0  -2 -11 4215.18 154.405   4
   0   2 -11 4465.69 173.707   4
   0  -2  11 4249.66 229.266   3
  -1  -2 -11 2726.98 116.438   4
  -1   2 -11 2894.66 131.836   4
 -11   3  11-20.7044 45.8334   2
 -10   3  11 5550.02 194.028   2
  -9   3  11 2957.73 151.275   2
  -8   3  11 31.3041 55.1989   2
  -7  -3  11 2261.43 191.325   3
  -6  -3  11 488.700 183.912   3
  -5  -3  11-6.29459 197.273   3
  -4  -3  11 17599.5 434.451   3
  -3  -3  11 2148.16 240.761   3
   3   3 -11 2359.87 126.473   4
  -2  -3  11-67.2143 199.059   3
   2   3 -11 203.166 65.9771   4
  -1  -3  11 3078.76 223.452   3
   1   3 -11 2837.80 142.767   4
   0  -3  11 1937.23 177.120   3
   0   3 -11 1780.37 111.722   4
  -1   3 -11 5.40683 48.3951   4
 -10   4  11 27.2089 44.7756   2
  -9   4  11 2915.78 135.820   2
  -8   4  11 285.523 60.9200   2
  -7  -4  11 1076.48 158.053   3
  -6  -4  11 159.369 158.685   3
  -5  -4  11 27288.0 480.215   3
  -4  -4  11 2165.34 225.559   3
  -3  -4  11 1032.08 200.017   3
   3   4 -11 1247.71 88.1891   4
  -2  -4  11 4601.83 242.931   3
   2   4 -11 4489.08 156.896   4
  -1  -4  11 15701.4 334.733   3
   1   4 -11 14379.9 265.224   4
   0  -4  11 95.3620 110.470   3
   0   4 -11 162.215 54.0607   4
  -7  -5  11-78.4054 111.109   3
  -6  -5  11 6430.59 230.278   3
  -5  -5  11 5249.85 233.774   3
  -4  -5  11 1038.76 177.190   3
  -3  -5  11 1235.26 169.988   3
  -2  -5  11 4556.07 206.675   3
  -1  -5  11 227.254 106.233   3
  -5  -6  11-5.06089 113.078   3
  -4  -6  11 8335.51 218.817   3
   0   0   0    0.00    0.00   0
TITL Jotani2 in P2(1)/c
REM P2(1)/c (#14 in standard setting)
CELL 1.54184  13.965183  10.689842   9.845865  90.0000 109.8438  90.0000
ZERR    5.00   0.000297   0.000213   0.000212   0.0000   0.0023   0.0000
LATT  1
SYMM -x, y+1/2,-z+1/2
SFAC C H N O
UNIT 50.00 75.00 15.00 10.00
TREF
HKLF 4
END
;
_shelx_hkl_checksum     67275
_shelx_res_file
;
    shelx.res created by SHELXL-2014/7
TITL 1
CELL  1.54184  13.9652  10.6898   9.8459   90.000  109.844   90.000
ZERR     4.00   0.0003   0.0002   0.0002    0.000    0.002    0.000
LATT   1
SYMM  - X, 1/2 + Y, 1/2 - Z
SFAC  C    H    N    O
UNIT  68 60 12 8
MERG   2
FMAP   2
PLAN  -1
DFIX  0.88 0.01 N3 H1n N3 H2n
ACTA   140.00
OMIT    -3.00 140
BOND   $H
CONF
SIZE  0.15 0.25 0.35
L.S.  12
TEMP  -173
WGHT    0.052700    0.520300
FVAR       7.58497
O1    4   -0.015382    0.795370    0.058117    11.00000    0.01725    0.02499 =
         0.02068   -0.00175   -0.00126    0.00160
O2    4    0.092476    0.636773    0.179579    11.00000    0.02042    0.01854 =
         0.02228   -0.00259   -0.00229   -0.00148
N1    3    0.473462    0.930811    0.712839    11.00000    0.01497    0.01247 =
         0.01511    0.00073    0.00358   -0.00017
N2    3    0.468674    1.047370    0.650384    11.00000    0.01980    0.01368 =
         0.01606    0.00103    0.00503   -0.00133
N3    3    0.381555    0.737437    0.676480    11.00000    0.01444    0.01653 =
         0.03067    0.00715   -0.00173   -0.00190
H1N   2    0.430227    0.697761    0.744224    11.00000   -1.20000
H2N   2    0.320288    0.705390    0.645897    11.00000   -1.20000
C1    1    0.798154    0.853889    1.249007    11.00000    0.02207    0.02192 =
         0.01954    0.00029    0.00146   -0.00076
AFIX 137
H1A   2    0.796384    0.922058    1.314666    11.00000   -1.50000
H1B   2    0.863694    0.854711    1.233023    11.00000   -1.50000
H1C   2    0.789602    0.773685    1.291732    11.00000   -1.50000
AFIX   0
C2    1    0.713122    0.871155    1.106723    11.00000    0.01972    0.01337 =
         0.01775   -0.00248    0.00302    0.00130
C3    1    0.732285    0.915693    0.985290    11.00000    0.01485    0.01877 =
         0.02171   -0.00142    0.00465   -0.00069
AFIX  43
H3    2    0.800167    0.934720    0.991876    11.00000   -1.20000
AFIX   0
C4    1    0.653661    0.932687    0.854792    11.00000    0.01826    0.01702 =
         0.01712   -0.00014    0.00656   -0.00003
AFIX  43
H4    2    0.667870    0.962729    0.772828    11.00000   -1.20000
AFIX   0
C5    1    0.553998    0.905491    0.844725    11.00000    0.01583    0.01159 =
         0.01471   -0.00232    0.00310    0.00127
C6    1    0.533120    0.861131    0.964117    11.00000    0.01535    0.01418 =
         0.01892   -0.00162    0.00608    0.00027
AFIX  43
H6    2    0.465131    0.842655    0.957446    11.00000   -1.20000
AFIX   0
C7    1    0.612761    0.843978    1.093714    11.00000    0.02226    0.01407 =
         0.01623   -0.00078    0.00711    0.00092
AFIX  43
H7    2    0.598424    0.813036    1.175215    11.00000   -1.20000
AFIX   0
C8    1    0.391841    0.858232    0.639613    11.00000    0.01266    0.01538 =
         0.01708   -0.00127    0.00570   -0.00010
C9    1    0.330106    0.930332    0.525685    11.00000    0.01525    0.01470 =
         0.01601    0.00046    0.00517    0.00093
C10   1    0.382422    1.045156    0.540438    11.00000    0.01988    0.01501 =
         0.01494    0.00138    0.00457    0.00016
AFIX  43
H10   2    0.357909    1.114134    0.477335    11.00000   -1.20000
AFIX   0
C11   1    0.235918    0.896308    0.408276    11.00000    0.01405    0.01816 =
         0.01569    0.00170    0.00621   -0.00014
C12   1    0.168926    0.991034    0.334794    11.00000    0.01786    0.01573 =
         0.02017    0.00111    0.00629    0.00113
AFIX  43
H12   2    0.182801    1.074680    0.368301    11.00000   -1.20000
AFIX   0
C13   1    0.082228    0.967503    0.213819    11.00000    0.01784    0.01982 =
         0.02038    0.00465    0.00448    0.00445
AFIX  43
H13   2    0.037864    1.032842    0.164637    11.00000   -1.20000
AFIX   0
C14   1    0.064909    0.845152    0.170309    11.00000    0.01319    0.02383 =
         0.01432    0.00153    0.00255    0.00024
C15   1    0.129172    0.750088    0.242806    11.00000    0.01602    0.01660 =
         0.01828   -0.00032    0.00570   -0.00102
C16   1    0.214863    0.771158    0.361329    11.00000    0.01408    0.01711 =
         0.01809    0.00251    0.00350    0.00165
AFIX  43
H16   2    0.257983    0.704421    0.409480    11.00000   -1.20000
AFIX   0
C17   1    0.016076    0.669465    0.044891    11.00000    0.01795    0.02424 =
         0.01899   -0.00255    0.00132   -0.00071
AFIX  23
H17A  2   -0.042650    0.611791    0.023727    11.00000   -1.20000
H17B  2    0.044193    0.663709   -0.034652    11.00000   -1.20000
AFIX   0
HKLF 4
REM  1
REM R1 =  0.0355 for    2289 Fo > 4sig(Fo)  and  0.0402 for all    2582 data
REM    206 parameters refined using      2 restraints
END
WGHT      0.0489      0.5195
REM Highest difference peak  0.187,  deepest hole -0.274,  1-sigma level  0.050
Q1    1   0.2886  0.9139  0.4666  11.00000  0.05    0.19
;
_shelx_res_checksum     83289
data_global
_journal_date_recd_electronic     2015-08-20
_journal_date_accepted     2015-08-26
_journal_name_full     'Acta Crystallographica, Section E'
_journal_year     2015
_journal_volume     71
_journal_issue     10
_journal_page_first     1121
_journal_page_last     1124
_journal_paper_category     GO
_journal_paper_doi     10.1107/S2056989015016023
_journal_coeditor_code     HB7490
loop_
    _publ_contact_author_name
    _publ_contact_author_address
    _publ_contact_author_email
    'Edward R. T. Tiekink'
;
Department of Chemistry
University of Malaya
50603 Kuala Lumpur
Malaysia
Centre for Chemical Crystallography and Faculty of Science and Technology
Sunway University
47500 Bandar Sunway
Selangor Darul Ehsan
Malaysia
;
 edward.tiekink@gmail.com
    'Jotani, Mukesh M. '
;
Department of Physics
Bhavan's Sheth R. A. College of Science
Ahmedabad
Gujarat 380 001
India
;
 mmjotani@rediffmail.com
_publ_contact_author_fax     ' +60 3 7967 4193 '
_publ_contact_author_phone     ' +60 3 7967 6775 '
_publ_section_title
;\
A monoclinic polymorph of
4-(2<i>H</i>-1,3-benzodioxol-5-yl)-1-(4-methylphenyl)-1<i>H</i>-pyrazol-5-\
amine
;
_publ_section_title_footnote     .
loop_
    _publ_author_name
    _publ_author_footnote
    _publ_author_address
    'Jotani, Mukesh M. ' .
;
Department of Physics
Bhavan's Sheth R. A. College of Science
Ahmedabad
Gujarat 380 001
India
;
    'Nilesh N. Gajera' .
;
P. S. Science and H. D. Patel Arts College, S. V. Campus, Kadi,
Gujarat 382 715, India
;
    'Mukesh C. Patel' .
;
P. S. Science and H. D. Patel Arts College, S. V. Campus, Kadi,
Gujarat 382 715, India
;
    'Herman H. Y. Sung' .
;
Department of Chemistry, The Hong Kong University of Science and Technology,
Clear Water Bay, Kowloon, Hong Kong, People's Republic of China
;
    'Tiekink, Edward R. T.' .
;
Department of Chemistry
University of Malaya
50603 Kuala Lumpur
Malaysia
Centre for Chemical Crystallography and Faculty of Science and Technology
Sunway University
47500 Bandar Sunway
Selangor Darul Ehsan
Malaysia
;
_publ_section_synopsis
;
A second polymorph (monoclinic with <i>Z</i>' = 1) of the title compound is
reported in which the conformation resembles one of the independent molecules
of the original triclinic polymorph (<i>Z</i>' = 2).
;
