# Supplementary material for: A monoclinic polymorph of 4-(2H-1,3-benzodioxol-5-yl)-1-(4-methyl­phen­yl)-1H-pyrazol-5-amine
Source: Acta Crystallogr E Crystallogr Commun. 2015 Sep 12;71(Pt 10):1121–4. doi: 10.1107/S2056989015016023 (PMC4647416; doi:10.1107/S2056989015016023)
Supplement: Supplementary file 2 [file e-71-01121-Isup2.hkl]

data_I                                                                          
_shelx_title ' 1'                                                               
_shelx_refln_list_code          4                                               
_shelx_F_calc_maximum      142.79                                               
_exptl_crystal_F_000       616.00                                               
_reflns_d_resolution_high  0.8206                                               
                                                                                
loop_                                                                           
 _space_group_symop_operation_xyz                                               
 'x, y, z'                                                                      
 '-x, y+1/2, -z+1/2'                                                            
 '-x, -y, -z'                                                                   
 'x, -y-1/2, z-1/2'                                                             
                                                                                
_cell_length_a    13.9652                                                       
_cell_length_b    10.6898                                                       
_cell_length_c     9.8459                                                       
_cell_angle_alpha  90.000                                                       
_cell_angle_beta  109.844                                                       
_cell_angle_gamma  90.000                                                       
                                                                                
_shelx_F_squared_multiplier     1.000                                           
                                                                                
loop_                                                                           
 _refln_index_h                                                                 
 _refln_index_k                                                                 
 _refln_index_l                                                                 
 _refln_F_squared_calc                                                          
 _refln_F_squared_meas                                                          
 _refln_F_squared_sigma                                                         
 _refln_observed_status                                                         
   2   0   0       2553.38       2456.08        12.49 o                         
   3   0   0        318.06        285.59         5.38 o                         
   4   0   0         35.30         16.88         1.94 o                         
   5   0   0        836.54        773.05        11.69 o                         
   6   0   0          8.95         11.98         2.10 o                         
   7   0   0       1189.68       1170.67        17.80 o                         
   8   0   0        554.86        569.90        13.74 o                         
   9   0   0         18.66         17.69         2.97 o                         
  10   0   0        190.58        186.94        13.87 o                         
  11   0   0        991.52       1014.70        12.96 o                         
  12   0   0        247.95        240.83         8.08 o                         
  13   0   0       1224.99       1214.59        17.16 o                         
  14   0   0        168.31        171.34         6.18 o                         
  15   0   0        640.54        673.88        10.33 o                         
  16   0   0        158.73        164.87         3.99 o                         
   1   1   0        905.05        834.45         9.37 o                         
   2   1   0       3069.40       2902.29        29.53 o                         
   3   1   0       2123.90       1986.32        10.09 o                         
   4   1   0        754.63        769.67         7.32 o                         
   5   1   0        106.79        122.21         3.37 o                         
   6   1   0        304.58        348.42         6.31 o                         
   7   1   0       1599.39       1640.41        16.18 o                         
   8   1   0        385.21        442.94         8.60 o                         
   9   1   0         72.41         69.36         3.76 o                         
  10   1   0         49.98         49.16         2.12 o                         
  11   1   0         30.55         28.65         2.01 o                         
  12   1   0        577.52        567.59         8.55 o                         
  13   1   0          3.88         59.38        40.01 o                         
  14   1   0         19.25         18.43         1.78 o                         
  15   1   0          9.20          8.46         1.25 o                         
   0   2   0         24.63         30.71         1.27 o                         
   1   2   0       4895.78       4662.14        15.14 o                         
   2   2   0        113.86        100.88         2.14 o                         
   3   2   0       1164.56       1096.30        11.87 o                         
   4   2   0          0.75          1.36         0.67 o                         
   5   2   0       3146.45       3195.00        18.28 o                         
   6   2   0        151.27        176.11         4.62 o                         
   7   2   0        324.39        324.30         6.79 o                         
   8   2   0        890.23        904.02        12.35 o                         
   9   2   0         72.00         70.35         3.86 o                         
  10   2   0        706.39        700.01         7.75 o                         
  11   2   0        284.62        284.99         4.20 o                         
  12   2   0        419.33        422.60        10.92 o                         
  13   2   0          1.44          2.17         1.39 o                         
  14   2   0        170.33        166.79         4.19 o                         
  15   2   0          5.89          4.28         1.01 o                         
   1   3   0       4674.63       4123.72        27.57 o                         
   2   3   0       2847.74       2691.81        15.12 o                         
   3   3   0          0.02          0.37         1.01 o                         
   4   3   0       1679.37       1744.31        11.96 o                         
   5   3   0        159.15        155.16         4.03 o                         
   6   3   0         24.47         22.13         1.82 o                         
   7   3   0         44.22         45.66         2.74 o                         
   8   3   0         79.07        100.42         4.24 o                         
   9   3   0        261.90        262.48         7.27 o                         
  10   3   0        172.13        167.13         3.69 o                         
  11   3   0        261.43        274.67         4.78 o                         
  12   3   0        111.15        105.39         3.03 o                         
  13   3   0       1252.94       1262.13        11.88 o                         
  14   3   0         87.35         89.61         3.02 o                         
  15   3   0         70.58         74.22         2.28 o                         
   0   4   0       2780.07       2822.52        16.55 o                         
   1   4   0        535.32        600.33         5.56 o                         
   2   4   0         37.60         40.57         1.65 o                         
   3   4   0        135.33        153.34         4.35 o                         
   4   4   0        790.98        920.61        12.95 o                         
   5   4   0        584.42        562.90        11.15 o                         
   6   4   0       1152.08       1314.47        18.58 o                         
   7   4   0         27.87         36.17         3.39 o                         
   8   4   0        179.85        175.96         8.07 o                         
   9   4   0          1.15          0.88         1.28 o                         
  10   4   0          4.80          3.55         1.66 o                         
  11   4   0        113.58        110.30         3.13 o                         
  12   4   0          0.31          1.34         1.05 o                         
  13   4   0          2.81          3.87         1.37 o                         
  14   4   0         25.79         23.67         1.62 o                         
   1   5   0        456.27        546.68        14.22 o                         
   2   5   0          1.65          2.40         0.67 o                         
   3   5   0        565.85        641.87        22.02 o                         
   4   5   0        807.16        833.43        13.27 o                         
   5   5   0        358.57        350.90         9.26 o                         
   6   5   0        157.27        163.47         6.87 o                         
   7   5   0         31.62         33.28         3.52 o                         
   8   5   0         35.80         41.85         2.61 o                         
   9   5   0          7.40          8.53         2.05 o                         
  10   5   0          5.66          6.52         1.51 o                         
  11   5   0        254.79        266.69        10.10 o                         
  12   5   0        162.03        171.50         3.60 o                         
  13   5   0        137.74        142.96         2.96 o                         
  14   5   0         55.29         61.28         2.65 o                         
   1   6   0       2197.44       2259.94        18.98 o                         
   2   6   0        880.30        892.48        12.97 o                         
   3   6   0         50.14         67.02         2.75 o                         
   4   6   0         57.56         53.09         2.62 o                         
   5   6   0        270.16        305.57         6.71 o                         
   6   6   0         14.01         28.19         3.34 o                         
   7   6   0          6.11          2.38         0.98 o                         
   8   6   0        188.48        186.70         6.53 o                         
   9   6   0        529.47        489.21         7.67 o                         
  10   6   0        529.47        518.74         8.34 o                         
  11   6   0         60.20         54.32         2.77 o                         
  12   6   0        118.17        103.88         3.17 o                         
  13   6   0        106.86        105.45         3.28 o                         
   5   7   0        378.23        382.22         9.52 o                         
   6   7   0        358.22        376.53         9.68 o                         
   7   7   0        515.86        513.79        11.27 o                         
   8   7   0         75.52         72.90         4.54 o                         
   9   7   0        280.69        267.84         7.78 o                         
  10   7   0         44.65         47.66         3.81 o                         
  11   7   0        456.20        415.17         6.12 o                         
  12   7   0        315.05        327.55         7.39 o                         
  13   7   0          0.16          0.67         1.08 o                         
   0   8   0         54.35         52.66         3.73 o                         
   1   8   0        292.39        263.46         5.59 o                         
   2   8   0        507.57        500.67        11.05 o                         
   3   8   0        572.89        558.69        11.90 o                         
   4   8   0        486.97        474.11        11.14 o                         
   5   8   0          0.40          0.80         1.88 o                         
   6   8   0        641.80        613.40        12.75 o                         
   7   8   0          4.45          6.34         2.17 o                         
   8   8   0          0.31          0.67         1.77 o                         
   9   8   0        161.76        168.63         6.10 o                         
  10   8   0        146.04        132.16         2.90 o                         
  11   8   0          3.43          1.04         1.51 o                         
  12   8   0        166.87        156.95         4.50 o                         
   1   9   0        153.38        147.35         4.42 o                         
   2   9   0        477.41        502.66        11.74 o                         
   3   9   0        643.58        658.55        13.47 o                         
   4   9   0        207.97        183.78         7.36 o                         
   5   9   0         12.07         16.70         2.83 o                         
   6   9   0         74.41         77.39         4.88 o                         
   7   9   0        530.13        515.48        11.38 o                         
   8   9   0         84.45         80.70         3.21 o                         
   9   9   0         46.32         39.55         2.10 o                         
  10   9   0          1.18          0.89         0.92 o                         
  11   9   0        152.07        159.11         4.62 o                         
   0  10   0       1473.68       1404.56        18.94 o                         
   1  10   0        247.78        244.07         5.62 o                         
   2  10   0        200.85        200.81         7.62 o                         
   3  10   0          0.01          0.46         2.07 o                         
   4  10   0        766.70        736.46        14.17 o                         
   5  10   0         37.11         28.48         3.43 o                         
   6  10   0         24.16         26.76         2.31 o                         
   7  10   0        588.90        601.29        14.86 o                         
   8  10   0         45.85         46.13         3.30 o                         
   9  10   0        137.09        147.68         3.38 o                         
  10  10   0        193.21        207.36         5.01 o                         
   1  11   0          4.19          3.09         1.13 o                         
   2  11   0          1.50         -0.96         1.80 o                         
   3  11   0        170.14        164.29         6.52 o                         
   4  11   0         81.89         77.73         4.64 o                         
   5  11   0         23.60         23.19         2.89 o                         
   6  11   0         60.77         55.71         3.74 o                         
   7  11   0        131.69        153.24         5.19 o                         
   8  11   0         31.84         40.26         1.76 o                         
   0  12   0         23.50         26.51         2.37 o                         
   1  12   0          0.01         -0.34         1.43 o                         
   2  12   0         53.83         59.09         3.49 o                         
   3  12   0          7.67          7.87         1.84 o                         
   4  12   0         38.57         29.11         2.60 o                         
   5  12   0         37.42         31.65         2.54 o                         
   6  12   0         32.37         40.61         2.50 o                         
 -16   1   1         25.60         26.43         1.31 o                         
 -15   1   1         17.32         21.51         1.60 o                         
 -14   1   1        540.31        529.61         7.49 o                         
 -13   1   1        446.15        443.84         5.84 o                         
 -12   1   1          3.82          4.82         1.04 o                         
 -11   1   1        812.67        775.68         6.68 o                         
 -10   1   1         12.82         15.18         1.77 o                         
  -9   1   1        213.22        225.87         6.35 o                         
  -8   1   1          0.17          5.83         1.36 o                         
  -7   1   1        640.74        730.94         9.50 o                         
  -6   1   1          3.70          3.47         0.97 o                         
  -5   1   1       1296.59       1244.99        19.06 o                         
  -4   1   1       2421.87       2240.60        14.92 o                         
  -3   1   1         12.58         15.17         1.02 o                         
  -2   1   1        857.44        861.46         6.02 o                         
  -1   1   1         30.60         34.06         1.52 o                         
   0   1   1        376.54        358.09         4.47 o                         
   1   1   1        104.59         93.10         1.75 o                         
   2   1   1        867.38        793.14         6.17 o                         
   3   1   1        214.60        213.54         3.94 o                         
   4   1   1          0.23          0.96         0.94 o                         
   5   1   1         48.04         59.89         2.69 o                         
   6   1   1        914.30        986.30        16.12 o                         
   7   1   1        216.80        248.28         6.27 o                         
   8   1   1        149.14        166.44         6.30 o                         
   9   1   1          2.88          5.33         0.98 o                         
  10   1   1        224.35        213.68         4.29 o                         
  11   1   1       2617.96       2526.94        19.01 o                         
  12   1   1        213.83        210.82         5.33 o                         
  13   1   1         12.62         12.76         1.81 o                         
  14   1   1         26.29         28.74         1.97 o                         
  15   1   1         64.77         77.33         2.41 o                         
 -16   2   1        421.93        430.96         6.83 o                         
 -15   2   1        103.77        110.54         5.06 o                         
 -14   2   1        357.49        351.05         4.77 o                         
 -13   2   1        376.15        382.85         5.42 o                         
 -12   2   1          0.06         -0.06         0.89 o                         
 -11   2   1          0.31         -1.35         0.92 o                         
 -10   2   1        152.80        146.14         3.34 o                         
  -9   2   1          0.01          0.11         0.98 o                         
  -8   2   1         27.39         25.39         2.16 o                         
  -7   2   1         18.07         19.94         1.83 o                         
  -6   2   1        221.42        281.30         6.22 o                         
  -5   2   1       3599.42       3435.99        16.78 o                         
  -4   2   1       1049.95       1104.13         8.41 o                         
  -3   2   1          5.80          9.58         1.07 o                         
  -2   2   1       8021.77       7379.01        18.33 o                         
  -1   2   1      16148.17      13361.90        34.04 o                         
   0   2   1        118.48        120.19         3.21 o                         
   1   2   1       2359.86       2317.04        15.98 o                         
   2   2   1        128.69        110.26         2.46 o                         
   3   2   1          2.98          2.73         0.63 o                         
   4   2   1        143.92        157.23         3.80 o                         
   5   2   1          0.07          1.15         0.75 o                         
   6   2   1          6.41          5.54         1.34 o                         
   7   2   1         72.09         90.88         3.99 o                         
   8   2   1         62.34         57.01         3.53 o                         
   9   2   1        851.99        807.56         9.51 o                         
  10   2   1          0.55          1.85         0.84 o                         
  11   2   1        492.16        484.13         8.51 o                         
  12   2   1        298.58        294.22         6.44 o                         
  13   2   1        133.56        132.39         4.04 o                         
  14   2   1         27.83         35.50         2.05 o                         
  15   2   1         12.75         13.59         1.18 o                         
 -15   3   1          0.27          0.31         1.49 o                         
 -14   3   1        305.11        314.53         4.39 o                         
 -13   3   1          7.40          8.89         1.30 o                         
 -12   3   1        726.40        702.77         7.48 o                         
 -11   3   1          1.85          4.67         0.96 o                         
 -10   3   1          0.14          0.04         1.02 o                         
  -9   3   1         33.15         38.16         3.64 o                         
  -8   3   1        171.58        206.14         8.01 o                         
  -7   3   1        728.12        821.84        10.51 o                         
  -6   3   1          2.22          3.57         1.24 o                         
  -5   3   1        542.36        534.15         9.25 o                         
  -4   3   1         33.51         33.52         2.22 o                         
  -3   3   1        319.06        250.31         4.78 o                         
  -2   3   1        158.80        123.08         4.11 o                         
  -1   3   1       9494.83       8253.57        22.57 o                         
   0   3   1       2468.72       2499.19        16.48 o                         
   1   3   1         16.30         19.45         1.71 o                         
   2   3   1       1933.69       1859.10        10.42 o                         
   3   3   1         76.58         83.65         2.52 o                         
   4   3   1        198.06        191.31         4.31 o                         
   5   3   1        551.51        593.60         8.29 o                         
   6   3   1        838.40        885.20        11.11 o                         
   7   3   1         29.53         31.32         2.48 o                         
   8   3   1        101.23         95.23         4.46 o                         
   9   3   1       1209.05       1150.81        11.53 o                         
  10   3   1         62.03         64.59         4.01 o                         
  11   3   1        262.38        277.41         6.09 o                         
  12   3   1         23.21         27.10         2.26 o                         
  13   3   1        478.56        468.81         7.11 o                         
  14   3   1         15.68         14.67         1.46 o                         
  15   3   1        193.85        196.57         3.21 o                         
 -15   4   1        162.06        153.57         3.95 o                         
 -14   4   1        579.31        586.84         8.09 o                         
 -13   4   1          2.15          2.09         0.95 o                         
 -12   4   1        105.99        103.67         2.99 o                         
 -11   4   1       1081.46       1043.17        11.50 o                         
 -10   4   1         67.52         67.09         3.06 o                         
  -9   4   1        194.51        208.48         5.45 o                         
  -8   4   1        132.98        132.66         6.42 o                         
  -7   4   1         66.55        100.74         5.17 o                         
  -6   4   1       1759.54       1790.67        19.45 o                         
  -5   4   1        602.78        650.11        10.57 o                         
  -4   4   1        124.15        118.61         4.10 o                         
  -3   4   1       2703.01       2709.94        31.77 o                         
  -2   4   1         60.92         71.42         3.53 o                         
  -1   4   1       1475.82       1450.20         6.66 o                         
   0   4   1       1636.36       1642.52         8.41 o                         
   1   4   1         37.31         23.01         1.96 o                         
   2   4   1         43.92         57.57         3.01 o                         
   3   4   1        684.40        668.74        10.95 o                         
   4   4   1        327.73        375.11         9.42 o                         
   5   4   1         19.03         17.72         2.44 o                         
   6   4   1         42.04         49.65         3.00 o                         
   7   4   1         12.69         13.59         1.57 o                         
   8   4   1        421.09        442.61         6.94 o                         
   9   4   1          3.35         -1.42         3.08 o                         
  10   4   1          9.31          9.25         1.54 o                         
  11   4   1       1287.21       1315.46        10.18 o                         
  12   4   1         37.05         35.17         3.06 o                         
  13   4   1        171.54        182.66         4.32 o                         
  14   4   1        133.31        150.11         3.38 o                         
 -14   5   1         56.42         53.58         3.07 o                         
 -13   5   1        171.33        165.04         4.28 o                         
 -12   5   1          1.48          3.90         1.45 o                         
 -11   5   1         34.19         48.90         2.19 o                         
 -10   5   1        129.06        101.59         3.82 o                         
  -9   5   1         15.68         16.88         2.72 o                         
  -8   5   1         64.69         73.29         4.32 o                         
  -6   5   1          5.72          5.93         1.57 o                         
  -5   5   1          1.97          2.30         0.99 o                         
  -4   5   1          0.70          0.29         0.52 o                         
  -3   5   1        871.53        931.03        17.66 o                         
  -2   5   1       1178.44       1216.87        15.04 o                         
  -1   5   1       1178.33       1183.85        14.20 o                         
   0   5   1         21.57         25.16         2.22 o                         
   1   5   1          0.00          0.41         1.11 o                         
   2   5   1         13.45         20.82         3.00 o                         
   3   5   1        140.88        140.67         5.35 o                         
   4   5   1         41.14         37.50         3.23 o                         
   5   5   1        345.81        396.41        10.94 o                         
   6   5   1         12.22         14.37         2.23 o                         
   7   5   1         69.08         60.52         3.04 o                         
   8   5   1        159.76        173.09         4.03 o                         
   9   5   1        539.49        534.95         9.49 o                         
  10   5   1        550.77        542.14        14.05 o                         
  11   5   1        345.99        329.37         6.14 o                         
  12   5   1        272.06        261.93         4.12 o                         
  13   5   1         15.76         15.95         1.50 o                         
  14   5   1         15.92         15.72         1.41 o                         
 -14   6   1        209.61        208.48         5.10 o                         
 -13   6   1        315.28        337.34         7.77 o                         
 -12   6   1        277.44        274.36         7.86 o                         
 -11   6   1          1.31          0.52         2.05 o                         
 -10   6   1       1400.33       1391.27        18.95 o                         
  -9   6   1          4.77          5.61         1.60 o                         
  -8   6   1         69.56         57.40         2.47 o                         
  -7   6   1        311.71        347.60        12.23 o                         
  -6   6   1          0.01          0.55         1.37 o                         
  -5   6   1        109.95        117.17         6.12 o                         
  -4   6   1          1.80          4.47         1.92 o                         
  -3   6   1        534.95        594.72        12.07 o                         
  -2   6   1       2700.37       3031.22        25.98 o                         
  -1   6   1        222.06        209.62         6.66 o                         
   0   6   1        887.03        977.60        13.83 o                         
   1   6   1        541.70        628.76        11.32 o                         
   2   6   1         80.43         65.30         3.84 o                         
   3   6   1         69.31         47.25         3.23 o                         
   4   6   1        842.21        939.88        11.54 o                         
   5   6   1        140.66        155.08         7.25 o                         
   6   6   1        848.90        894.38         8.74 o                         
   7   6   1        608.00        577.89        11.90 o                         
   8   6   1          0.70          2.58         1.29 o                         
   9   6   1         13.09         19.30         3.20 o                         
  10   6   1        248.38        256.55         5.59 o                         
  11   6   1        522.32        508.32         7.30 o                         
  12   6   1         90.09         85.30         2.68 o                         
  13   6   1        156.52        153.08         4.24 o                         
 -13   7   1        415.18        412.15         7.74 o                         
 -12   7   1        548.02        580.75        10.60 o                         
 -11   7   1        393.69        411.41         9.74 o                         
 -10   7   1        119.12        101.15         5.30 o                         
  -9   7   1        320.99        317.17         6.04 o                         
  -8   7   1         95.43         85.11         4.76 o                         
  -7   7   1        166.45        169.95         5.18 o                         
  -6   7   1        294.95        315.62         8.89 o                         
  -5   7   1         12.05         19.08         1.89 o                         
  -4   7   1          7.35          6.46         1.81 o                         
  -3   7   1        249.58        254.49         8.64 o                         
  -2   7   1         42.29         37.00         3.28 o                         
   3   7   1        184.55        200.32         7.91 o                         
   4   7   1         21.05         24.90         2.41 o                         
   5   7   1        679.40        646.59        12.61 o                         
   6   7   1        324.73        342.88         9.42 o                         
   7   7   1       1631.76       1607.39        20.08 o                         
   8   7   1        196.21        226.62         7.61 o                         
   9   7   1        215.04        248.69         7.60 o                         
  10   7   1         35.54         40.55         2.23 o                         
  11   7   1          3.76          3.29         1.09 o                         
  12   7   1          7.25          6.98         0.98 o                         
 -13   8   1         29.71         29.39         1.97 o                         
 -12   8   1         12.61         14.70         2.11 o                         
 -11   8   1        405.28        413.26         9.07 o                         
 -10   8   1        224.54        218.66         4.81 o                         
  -9   8   1        119.54        108.70         3.63 o                         
  -8   8   1         78.23         78.62         3.30 o                         
  -7   8   1         43.07         46.62         3.86 o                         
  -6   8   1         10.50         13.80         2.80 o                         
  -5   8   1        774.78        743.33        13.93 o                         
  -4   8   1          4.18          4.19         1.76 o                         
  -3   8   1          0.72          1.49         2.07 o                         
  -2   8   1         70.78         77.59         3.14 o                         
  -1   8   1        322.30        364.40         6.56 o                         
   0   8   1        195.29        201.85         4.92 o                         
   1   8   1         22.92         44.21        25.63 o                         
   2   8   1        157.88        143.50         6.08 o                         
   3   8   1        597.47        631.46        12.75 o                         
   4   8   1          2.41          4.36         2.32 o                         
   5   8   1         17.32         18.81         2.89 o                         
   6   8   1          1.18          4.42         2.18 o                         
   7   8   1          0.09          0.14         1.83 o                         
   8   8   1        726.76        699.17        12.88 o                         
   9   8   1          0.92          3.89         1.77 o                         
  10   8   1         10.38          9.85         1.25 o                         
  11   8   1          0.00          0.65         0.75 o                         
  12   8   1          3.35          3.20         0.80 o                         
 -11   9   1        517.68        544.44         9.07 o                         
 -10   9   1          0.35          0.66         0.91 o                         
  -9   9   1        121.46        116.17         5.05 o                         
  -8   9   1          3.37          3.52         2.01 o                         
  -7   9   1        344.68        331.43         6.59 o                         
  -6   9   1        156.38        154.83         4.73 o                         
  -5   9   1         11.29          7.61         2.31 o                         
  -4   9   1        570.09        531.17        12.22 o                         
  -3   9   1        294.72        277.91         6.34 o                         
  -2   9   1         91.73         92.38         5.18 o                         
  -1   9   1         72.06         73.89         3.19 o                         
   0   9   1         95.39         91.98         3.65 o                         
   1   9   1        421.81        410.15         7.22 o                         
   2   9   1        706.86        694.99        13.64 o                         
   3   9   1        107.69         94.79         5.26 o                         
   4   9   1       1241.12       1212.55        18.27 o                         
   5   9   1         49.56         52.17         4.31 o                         
   6   9   1         92.47         92.39         5.24 o                         
   7   9   1         89.03         87.28         4.90 o                         
   8   9   1        105.80         99.19         4.83 o                         
   9   9   1         54.17         51.72         2.40 o                         
  10   9   1         98.54        109.51         7.05 o                         
  11   9   1         40.37         37.77         2.03 o                         
 -10  10   1         17.19         13.83         3.32 o                         
  -9  10   1         24.15         22.99         1.67 o                         
  -8  10   1          1.43          1.65         1.70 o                         
  -7  10   1         31.88         36.23         3.52 o                         
  -6  10   1         21.49         27.49         3.30 o                         
  -5  10   1         80.51         72.67         4.85 o                         
  -4  10   1          0.03         -0.23         1.96 o                         
  -3  10   1         57.91         58.69         4.48 o                         
  -2  10   1         98.99        101.34         5.61 o                         
  -1  10   1        143.98        154.26         4.52 o                         
   0  10   1        622.54        629.39        12.64 o                         
   1  10   1         24.88         23.66         2.06 o                         
   2  10   1        299.89        304.31         9.19 o                         
   3  10   1          3.77          0.62         1.88 o                         
   4  10   1        255.93        251.72         8.30 o                         
   5  10   1         33.84         35.61         3.54 o                         
   6  10   1        158.63        160.68         6.28 o                         
   7  10   1         13.97         15.11         2.43 o                         
   8  10   1          0.08         -0.08         0.95 o                         
   9  10   1         84.12         77.16         3.35 o                         
  -8  11   1         11.58          9.77         1.18 o                         
  -7  11   1          0.11         -0.18         1.42 o                         
  -6  11   1        399.72        404.22         9.12 o                         
  -5  11   1         50.64         66.37         4.27 o                         
  -4  11   1        226.54        216.60         7.37 o                         
  -3  11   1         11.45         13.38         2.52 o                         
  -2  11   1          0.91         -1.73         1.75 o                         
  -1  11   1         22.97         23.06         2.07 o                         
   0  11   1         10.17         12.91         1.59 o                         
   1  11   1        303.79        283.82         9.98 o                         
   2  11   1          0.01          0.92         1.68 o                         
   3  11   1         40.82         45.58         3.62 o                         
   4  11   1          7.04          4.49         1.96 o                         
   5  11   1          0.51          0.28         1.59 o                         
   6  11   1          0.02          0.32         1.53 o                         
   7  11   1         35.68         34.32         2.55 o                         
  -6  12   1         14.78         14.25         1.16 o                         
  -5  12   1         31.86         43.71         2.89 o                         
  -4  12   1         63.57         60.49         3.43 o                         
  -3  12   1         14.46         16.67         2.24 o                         
  -2  12   1        154.77        147.19         5.22 o                         
  -1  12   1         24.13         14.57         2.03 o                         
   0  12   1          7.30          8.10         1.22 o                         
   1  12   1         55.97         64.93         3.54 o                         
   2  12   1         12.28          8.09         1.79 o                         
   3  12   1         19.46         17.41         2.17 o                         
   4  12   1          0.01          0.11         1.31 o                         
   5  12   1        322.29        345.72         6.83 o                         
 -15   0   2         63.07         68.36         2.47 o                         
 -14   0   2        319.75        301.35         5.58 o                         
 -13   0   2         15.51         15.32         1.71 o                         
 -12   0   2          9.04          5.95         1.26 o                         
 -11   0   2          0.05         -0.30         0.93 o                         
 -10   0   2       1389.83       1336.32        22.66 o                         
  -9   0   2         98.64        108.67         5.99 o                         
  -8   0   2        377.41        402.96        10.45 o                         
  -7   0   2       2458.33       2537.06        23.75 o                         
  -6   0   2         23.06         13.36         1.77 o                         
  -5   0   2       2325.83       2170.25        17.42 o                         
  -4   0   2       8907.54       8321.66        30.04 o                         
  -2   0   2       4680.65       4412.50        18.32 o                         
  -1   0   2        107.33        123.68         3.02 o                         
   0   0   2        862.11        822.77         8.35 o                         
   1   0   2        753.09        718.79         8.82 o                         
   2   0   2       1650.56       1487.83         9.76 o                         
   3   0   2        634.86        632.28        10.01 o                         
   4   0   2       1418.90       1407.87        16.73 o                         
   5   0   2        371.10        412.73        10.21 o                         
   6   0   2       1614.60       1636.38        21.98 o                         
   7   0   2        707.86        787.10        16.73 o                         
   8   0   2       3732.46       3718.25        39.25 o                         
   9   0   2         41.76         45.43         2.97 o                         
  10   0   2        412.43        405.84         8.47 o                         
  11   0   2          0.04          0.84         1.82 o                         
  12   0   2        114.72        111.28         5.54 o                         
  13   0   2         68.61         68.20         4.22 o                         
  14   0   2          5.40          2.17         1.43 o                         
 -16   1   2        143.34        129.05         3.87 o                         
 -15   1   2         14.04         14.24         1.15 o                         
 -14   1   2         17.32         18.44         1.21 o                         
 -13   1   2        132.00        114.38         2.64 o                         
 -12   1   2         21.81         17.04         1.18 o                         
 -11   1   2        599.38        600.85         5.16 o                         
 -10   1   2         93.05         91.42         4.20 o                         
  -9   1   2        311.50        352.53         7.62 o                         
  -8   1   2        654.81        666.23         9.61 o                         
  -7   1   2        112.01        125.37         3.86 o                         
  -6   1   2        498.82        510.64         6.89 o                         
  -5   1   2        230.20        238.09         4.19 o                         
  -4   1   2       1158.71       1086.82        10.12 o                         
  -3   1   2      20390.41      17364.21        26.55 o                         
  -2   1   2       2860.00       2658.05         9.27 o                         
  -1   1   2       3867.91       3556.78        14.39 o                         
   0   1   2       3920.55       3483.08        11.72 o                         
   1   1   2          1.01          2.11         0.56 o                         
   2   1   2       2039.71       1933.35        11.21 o                         
   3   1   2        110.23        114.95         2.56 o                         
   4   1   2       2715.92       2834.98        16.82 o                         
   5   1   2          1.20          4.19         1.25 o                         
   6   1   2         41.44         47.32         2.87 o                         
   7   1   2        821.97        824.69        12.12 o                         
   8   1   2        118.19        135.73         5.50 o                         
   9   1   2       1628.31       1525.60        13.92 o                         
  10   1   2       1788.52       1783.34        17.05 o                         
  11   1   2         16.54         14.72         1.82 o                         
  12   1   2         88.47         83.16         3.37 o                         
  13   1   2         93.07         88.94         3.25 o                         
  14   1   2         37.83         41.72         2.00 o                         
 -15   2   2        363.32        359.93         5.80 o                         
 -14   2   2         28.85         31.89         2.15 o                         
 -13   2   2         96.85         94.12         2.40 o                         
 -12   2   2        164.87        181.69         3.89 o                         
 -11   2   2         33.67         32.40         1.61 o                         
 -10   2   2         77.50         81.31         3.89 o                         
  -9   2   2         28.49         19.33         2.45 o                         
  -8   2   2        249.58        261.91         8.27 o                         
  -7   2   2        176.11        197.50         6.66 o                         
  -6   2   2        911.14        863.40        12.08 o                         
  -5   2   2       1444.12       1387.07        13.13 o                         
  -4   2   2       3095.92       2919.56        15.88 o                         
  -3   2   2        141.91        171.23         5.23 o                         
  -2   2   2       8342.32       7464.91        30.81 o                         
  -1   2   2         47.44         38.63         2.34 o                         
   0   2   2         14.47         16.86         0.85 o                         
   1   2   2       1223.03       1248.67         7.82 o                         
   2   2   2       1254.16       1247.37        40.28 o                         
   3   2   2          0.05          0.38         0.56 o                         
   4   2   2       1765.08       1793.78        22.84 o                         
   5   2   2        453.75        453.39        13.92 o                         
   6   2   2        160.08        148.75         4.83 o                         
   7   2   2        414.12        449.79         9.15 o                         
   8   2   2       1084.70       1073.89        13.88 o                         
   9   2   2        249.72        256.20         7.21 o                         
  10   2   2         70.72         67.22         3.26 o                         
  11   2   2        550.57        512.00         8.22 o                         
  12   2   2        248.43        251.71         5.58 o                         
  13   2   2         27.95         34.04         2.14 o                         
  14   2   2         26.59         25.66         1.64 o                         
 -16   3   2        123.73        114.51         3.19 o                         
 -15   3   2        105.52        100.60         2.95 o                         
 -14   3   2         49.55         60.98         2.75 o                         
 -13   3   2          8.61          5.35         1.48 o                         
 -12   3   2          0.16         -0.05         0.90 o                         
 -11   3   2         33.43         30.48         1.78 o                         
 -10   3   2        257.43        266.32         4.11 o                         
  -9   3   2        251.57        280.23         9.26 o                         
  -8   3   2        303.31        295.02         8.73 o                         
  -7   3   2        350.06        346.50         8.56 o                         
  -6   3   2        814.72        842.60        11.67 o                         
  -5   3   2        153.98        172.13         4.55 o                         
  -4   3   2          0.58         44.04        49.53 o                         
  -3   3   2         78.31         59.43         1.54 o                         
  -2   3   2        566.35        534.95         9.10 o                         
  -1   3   2        829.99        729.34        10.36 o                         
   0   3   2       1076.05       1072.78        12.72 o                         
   1   3   2       2045.17       2118.22        18.15 o                         
   2   3   2        632.42        699.80         6.95 o                         
   3   3   2        189.79        209.18         4.32 o                         
   4   3   2         51.97         54.37         2.14 o                         
   5   3   2       2354.68       2493.04        18.28 o                         
   6   3   2          1.13          1.29         0.80 o                         
   7   3   2          6.19          3.25         0.90 o                         
   8   3   2        175.81        185.43         4.56 o                         
   9   3   2         22.54         23.16         1.94 o                         
  10   3   2       3095.81       3122.11        28.44 o                         
  11   3   2         99.97         95.26         3.72 o                         
  12   3   2          7.90          8.23         1.55 o                         
  13   3   2        113.96        115.78         3.41 o                         
  14   3   2         76.51         75.18         2.33 o                         
 -15   4   2         69.23         68.57         3.23 o                         
 -14   4   2         22.45         20.02         2.51 o                         
 -13   4   2        158.50        153.55         4.40 o                         
 -12   4   2          9.59          8.61         1.58 o                         
 -11   4   2        107.46         93.67         2.90 o                         
 -10   4   2         63.26         62.14         2.33 o                         
  -9   4   2        279.67        291.77         5.80 o                         
  -6   4   2         49.43         48.16         3.87 o                         
  -5   4   2          0.07          0.47         1.15 o                         
  -4   4   2        186.39        257.49         7.82 o                         
  -3   4   2        505.64        569.59        10.89 o                         
  -2   4   2        930.38        900.43        12.93 o                         
  -1   4   2        147.17        115.66         4.65 o                         
   0   4   2       1163.98       1217.78        30.98 o                         
   1   4   2        282.07        280.42         7.44 o                         
   2   4   2       1676.91       1765.33        19.28 o                         
   3   4   2        599.73        687.70        12.76 o                         
   4   4   2         67.91         57.48         2.23 o                         
   5   4   2        254.86        258.03         7.30 o                         
   6   4   2         15.45         21.02         1.88 o                         
   7   4   2         31.88         25.41         1.79 o                         
   8   4   2        573.69        568.26         6.54 o                         
   9   4   2         14.25         11.76         1.43 o                         
  10   4   2        207.16        212.57         7.53 o                         
  11   4   2         27.92         34.16         2.32 o                         
  12   4   2        109.73        119.97         3.73 o                         
  13   4   2          2.04          1.71         1.06 o                         
  14   4   2         22.77         29.03         1.89 o                         
 -15   5   2         11.86         13.55         1.68 o                         
 -14   5   2          2.04          1.03         1.54 o                         
 -13   5   2        174.46        179.23         6.45 o                         
 -12   5   2         85.02         78.45         3.39 o                         
 -11   5   2        180.48        193.91         5.17 o                         
 -10   5   2        111.34        100.98         3.41 o                         
  -9   5   2        314.55        356.29         7.72 o                         
  -8   5   2        225.51        219.73        16.36 o                         
  -7   5   2          5.02         12.16         2.20 o                         
  -6   5   2        757.19        802.85        16.71 o                         
  -5   5   2         96.53        102.43         5.73 o                         
  -4   5   2        104.05        103.08         5.32 o                         
  -3   5   2        188.27        175.16         6.59 o                         
  -2   5   2        237.78        222.34         7.09 o                         
  -1   5   2        390.43        419.49         9.58 o                         
   0   5   2       4283.59       4345.60        30.22 o                         
   1   5   2        233.84        243.22         7.48 o                         
   2   5   2        255.12        267.24         8.05 o                         
   3   5   2         76.99         72.52         4.54 o                         
   4   5   2        730.16        833.82        11.37 o                         
   5   5   2          1.05          6.70         1.78 o                         
   6   5   2          0.81         -2.17         1.45 o                         
   7   5   2        366.94        374.43         7.02 o                         
   8   5   2        139.19        119.09         3.52 o                         
   9   5   2          5.29          4.75         1.39 o                         
  10   5   2         62.13         62.64         4.30 o                         
  11   5   2        461.34        467.91         7.24 o                         
  12   5   2          2.29          3.85         1.23 o                         
  13   5   2          0.97          1.97         1.23 o                         
 -14   6   2          2.71          2.31         1.44 o                         
 -13   6   2         71.20         61.57         3.83 o                         
 -12   6   2        747.47        729.74        13.08 o                         
 -11   6   2          0.99          1.19         1.95 o                         
 -10   6   2        153.32        144.66         6.43 o                         
  -9   6   2         18.64         12.60         2.71 o                         
  -8   6   2        229.29        225.21         5.97 o                         
  -7   6   2          0.06          2.36         2.23 o                         
  -6   6   2        672.79        723.51        16.78 o                         
  -5   6   2        804.73        827.70        16.76 o                         
  -4   6   2        298.13        252.68         8.95 o                         
  -3   6   2        516.76        549.27        12.52 o                         
  -2   6   2       5530.33       5716.04        38.59 o                         
  -1   6   2        840.37        825.07        14.46 o                         
   0   6   2         27.60         49.77         3.59 o                         
   1   6   2         27.01         34.88         2.98 o                         
   2   6   2         12.96         14.60         2.44 o                         
   3   6   2         28.09         25.04         3.06 o                         
   4   6   2        163.09        188.40         8.42 o                         
   5   6   2        170.23        171.79         5.11 o                         
   6   6   2         12.52         15.70         1.45 o                         
   7   6   2        437.09        398.59         6.24 o                         
   8   6   2        541.38        518.73         7.99 o                         
   9   6   2        290.69        275.56         5.71 o                         
  10   6   2        121.64        126.40         2.97 o                         
  11   6   2          3.73          7.37         1.84 o                         
  12   6   2         97.21         86.75         3.74 o                         
 -14   7   2        306.64        271.96         5.61 o                         
 -13   7   2         36.54         41.24         2.96 o                         
 -12   7   2          2.08          1.40         1.86 o                         
 -11   7   2        254.19        259.90         7.99 o                         
 -10   7   2        115.26        113.85         5.70 o                         
  -9   7   2         23.07         18.84         2.65 o                         
  -8   7   2         90.91         90.02         3.08 o                         
  -7   7   2         21.86         25.30         2.03 o                         
  -6   7   2          0.05          0.56         0.95 o                         
  -5   7   2        330.80        297.45         6.57 o                         
  -4   7   2        211.16        215.95         8.63 o                         
  -3   7   2         18.73         20.51         3.01 o                         
  -2   7   2          2.07          0.61         1.22 o                         
  -1   7   2        105.76        110.76         5.71 o                         
   0   7   2         30.14         28.11         3.31 o                         
   1   7   2        446.96        473.58        11.66 o                         
   3   7   2         12.52         14.96         1.74 o                         
   4   7   2        267.36        260.35         6.36 o                         
   5   7   2         32.60         30.83         2.43 o                         
   6   7   2        413.75        358.00         7.74 o                         
   7   7   2          0.10          1.94         1.83 o                         
   8   7   2          0.11          1.38         1.67 o                         
   9   7   2        671.28        650.65        11.76 o                         
  10   7   2         11.41         13.38         1.41 o                         
  11   7   2         10.43         10.03         1.71 o                         
  12   7   2        132.45        135.57         3.77 o                         
 -13   8   2         36.01         26.73         2.13 o                         
 -12   8   2         19.59         15.92         2.27 o                         
 -11   8   2         48.51         53.04         3.75 o                         
 -10   8   2         73.96         72.46         7.10 o                         
  -9   8   2         94.41         96.69         4.95 o                         
  -8   8   2          5.53          7.57         2.37 o                         
  -7   8   2        690.25        688.49        13.66 o                         
  -6   8   2         46.28         49.11         2.86 o                         
  -5   8   2        177.93        187.04         5.09 o                         
  -4   8   2        544.41        526.01        11.93 o                         
  -3   8   2         11.89         11.01         2.20 o                         
  -2   8   2        300.03        310.17         6.98 o                         
  -1   8   2       1760.13       1742.84        19.76 o                         
   0   8   2        599.05        574.13         8.77 o                         
   1   8   2         82.87         81.91         3.28 o                         
   2   8   2         20.75         28.01         3.15 o                         
   3   8   2       1077.15       1050.99        16.66 o                         
   4   8   2        257.55        263.36         8.53 o                         
   5   8   2        125.48        131.68         6.17 o                         
   6   8   2         77.36         80.87         4.95 o                         
   7   8   2        178.25        165.44         6.71 o                         
   8   8   2        204.08        188.19         6.68 o                         
   9   8   2         14.90         20.21         2.34 o                         
  10   8   2        116.13        104.60         2.74 o                         
  11   8   2         18.11         17.19         1.62 o                         
 -12   9   2        124.84        134.14         4.12 o                         
 -11   9   2          2.05          2.66         1.57 o                         
 -10   9   2          1.93          3.06         1.06 o                         
  -9   9   2        139.13        150.90         4.15 o                         
  -8   9   2         63.49         56.95         4.09 o                         
  -7   9   2        217.62        212.54         7.68 o                         
  -6   9   2        830.46        881.31        15.75 o                         
  -5   9   2        238.66        252.52         8.66 o                         
  -4   9   2        154.56        143.57         6.63 o                         
  -3   9   2       1708.68       1674.29        21.79 o                         
  -2   9   2         37.61         35.70         2.31 o                         
  -1   9   2        106.44        106.37         3.83 o                         
   0   9   2        401.41        417.35        10.06 o                         
   1   9   2        281.51        326.04         6.48 o                         
   2   9   2         44.52         51.13         2.68 o                         
   3   9   2        204.61        192.46         7.42 o                         
   4   9   2        764.57        717.83        14.00 o                         
   5   9   2         30.36         35.67         3.65 o                         
   6   9   2        445.18        423.81        10.34 o                         
   7   9   2         24.27         20.97         2.85 o                         
   8   9   2        100.63         83.25         4.29 o                         
   9   9   2         23.93         32.55         1.39 o                         
  10   9   2         41.64         37.47         2.05 o                         
 -10  10   2        188.08        169.58         8.68 o                         
  -9  10   2         31.44         33.11         1.87 o                         
  -8  10   2        135.35        119.10         5.08 o                         
  -7  10   2         26.43         29.90         3.23 o                         
  -6  10   2        206.05        194.47         7.24 o                         
  -5  10   2         69.94         71.01         4.73 o                         
  -4  10   2          2.06          1.29         1.96 o                         
  -3  10   2        264.48        255.14         8.52 o                         
  -2  10   2         35.64         42.51         3.76 o                         
  -1  10   2          3.93          5.77         1.50 o                         
   0  10   2        304.16        284.94         6.03 o                         
   1  10   2       1139.38       1079.07        11.46 o                         
   2  10   2          5.79          4.09         2.23 o                         
   3  10   2         94.63        108.22         5.57 o                         
   4  10   2         56.43         62.56         4.35 o                         
   5  10   2          1.63          0.72         1.98 o                         
   6  10   2          9.02          6.93         2.22 o                         
   7  10   2          9.37          9.75         1.92 o                         
   8  10   2          0.99          0.75         0.86 o                         
  -9  11   2          0.47          1.36         0.71 o                         
  -8  11   2         10.69         11.09         1.20 o                         
  -7  11   2        258.67        257.06         4.56 o                         
  -6  11   2        261.51        258.44         7.33 o                         
  -5  11   2        156.26        141.86         5.84 o                         
  -4  11   2        223.88        220.01         7.30 o                         
  -3  11   2          1.63          1.89         1.91 o                         
  -2  11   2          0.87          0.60         1.61 o                         
  -1  11   2         23.89         18.40         1.71 o                         
   0  11   2        129.33        119.52         3.67 o                         
   1  11   2         22.71         21.94         2.40 o                         
   2  11   2         16.88         18.03         2.66 o                         
   3  11   2        101.95         86.55         4.59 o                         
   4  11   2         16.76         22.55         2.76 o                         
   5  11   2         11.95         12.14         1.54 o                         
   6  11   2          3.90          2.99         1.52 o                         
   7  11   2         37.18         38.98         2.35 o                         
  -6  12   2         76.81         66.81         5.89 o                         
  -5  12   2          0.74         -0.26         0.73 o                         
  -4  12   2        253.48        263.25         6.59 o                         
  -3  12   2          1.07          0.45         1.42 o                         
  -2  12   2         70.95         66.18         3.53 o                         
  -1  12   2         31.88         21.07         2.17 o                         
   0  12   2         32.58         33.15         1.70 o                         
   1  12   2         15.52         20.36         2.09 o                         
   2  12   2          3.55          7.63         1.63 o                         
   3  12   2        188.54        181.86         5.28 o                         
   4  12   2         13.08         19.21         2.00 o                         
 -16   1   3        701.15        662.06        10.40 o                         
 -15   1   3         11.17          6.27         0.98 o                         
 -14   1   3        785.40        753.19         8.56 o                         
 -13   1   3         21.89         22.37         1.58 o                         
 -12   1   3          7.98         11.83         1.37 o                         
 -11   1   3         38.33         39.16         1.90 o                         
 -10   1   3        267.26        282.57         9.95 o                         
  -9   1   3          6.76          5.37         1.69 o                         
  -8   1   3        201.70        195.82         6.98 o                         
  -7   1   3        636.64        664.59        11.52 o                         
  -6   1   3         80.48         73.79         3.56 o                         
  -5   1   3         97.77        107.00         3.07 o                         
  -4   1   3         16.12         14.21         1.09 o                         
  -3   1   3      15305.01      12704.96        26.23 o                         
  -2   1   3        817.40        796.91         6.39 o                         
  -1   1   3         51.92         50.99         6.01 o                         
   0   1   3        160.89        180.48         2.63 o                         
   1   1   3         40.79         32.93         1.29 o                         
   2   1   3        349.94        368.43         5.62 o                         
   3   1   3       1754.79       1925.75        13.92 o                         
   4   1   3       3468.27       3732.44        26.26 o                         
   5   1   3        419.63        475.82        16.02 o                         
   6   1   3         66.66         73.70         3.77 o                         
   7   1   3          3.59          1.19         4.16 o                         
   8   1   3        986.61        956.10        11.99 o                         
   9   1   3        357.81        339.76         5.86 o                         
  10   1   3          8.88         10.12         1.70 o                         
  11   1   3        241.43        223.25         5.37 o                         
  12   1   3          1.20          0.79         1.27 o                         
  13   1   3         38.97         36.09         1.99 o                         
  14   1   3         33.51         45.14         1.73 o                         
 -16   2   3         39.68         35.04         2.43 o                         
 -15   2   3        124.34        112.27         2.61 o                         
 -14   2   3        237.98        235.73         4.16 o                         
 -13   2   3        293.51        262.96         4.64 o                         
 -12   2   3         52.15         42.42         2.05 o                         
 -11   2   3        113.97        127.86         3.27 o                         
 -10   2   3         31.91         36.08         1.93 o                         
  -9   2   3          1.31          2.69         1.39 o                         
  -8   2   3        970.91       1005.03        15.04 o                         
  -7   2   3       1352.12       1333.78        15.48 o                         
  -6   2   3        255.88        281.25         5.09 o                         
  -5   2   3        205.82        217.88         5.26 o                         
  -4   2   3        891.44        903.19         7.04 o                         
  -3   2   3        344.24        309.91         4.42 o                         
  -2   2   3        295.70        280.15        10.85 o                         
  -1   2   3        567.37        551.60         5.15 o                         
   0   2   3         83.03         86.32         2.01 o                         
   1   2   3         37.72         32.64         1.57 o                         
   2   2   3        320.02        394.45         5.80 o                         
   3   2   3       1249.45       1336.40        15.23 o                         
   4   2   3         19.60         27.20         2.05 o                         
   5   2   3        470.50        463.21         8.41 o                         
   6   2   3        105.03         92.22         4.26 o                         
   7   2   3        344.46        339.35         8.50 o                         
   8   2   3         81.97         82.99         2.65 o                         
   9   2   3        346.11        325.68         7.43 o                         
  10   2   3          8.98         13.08         1.66 o                         
  11   2   3          5.82          7.82         1.64 o                         
  12   2   3          0.46          1.23         1.18 o                         
  13   2   3         55.99         55.41         2.30 o                         
 -16   3   3        129.82        127.62         4.01 o                         
 -15   3   3          1.22          0.99         1.46 o                         
 -14   3   3        103.33         88.15         2.60 o                         
 -13   3   3         18.36         21.91         1.59 o                         
 -12   3   3         15.72         15.22         1.39 o                         
 -11   3   3        104.42        111.51         2.91 o                         
 -10   3   3        154.63        166.86         3.84 o                         
  -8   3   3        637.92        684.08        15.87 o                         
  -7   3   3        205.67        204.59         8.30 o                         
  -6   3   3        651.18        635.57        13.55 o                         
  -5   3   3         25.87         15.91         2.55 o                         
  -4   3   3       1232.47       1242.87        16.79 o                         
  -3   3   3         20.77         21.53         2.42 o                         
  -2   3   3        873.46        918.31        13.33 o                         
  -1   3   3         42.19         33.36         2.76 o                         
   0   3   3          8.43         12.42         2.00 o                         
   1   3   3        101.92        109.71         4.53 o                         
   2   3   3        612.38        632.25        26.60 o                         
   3   3   3        278.01        298.74         6.49 o                         
   4   3   3         13.27          9.83         1.65 o                         
   5   3   3         46.59         41.18         2.58 o                         
   6   3   3        165.42        171.14         5.74 o                         
   7   3   3        157.21        161.02         3.43 o                         
   8   3   3       1757.02       1747.16        13.87 o                         
   9   3   3        650.29        630.93         8.52 o                         
  10   3   3        279.93        265.88         5.85 o                         
  11   3   3        124.80        121.26         3.93 o                         
  12   3   3         46.20         47.81         2.39 o                         
  13   3   3         47.60         53.41         2.11 o                         
 -16   4   3         31.60         30.69         2.05 o                         
 -15   4   3          2.19          1.15         1.46 o                         
 -14   4   3        290.47        273.32         7.74 o                         
 -13   4   3        139.46        136.14         6.04 o                         
 -12   4   3        241.09        246.30         4.59 o                         
 -11   4   3          8.16          7.25         1.18 o                         
 -10   4   3         25.66         28.37         1.73 o                         
  -9   4   3        505.13        528.07         7.56 o                         
  -8   4   3          7.16          4.40         1.36 o                         
  -7   4   3        450.32        467.93        13.09 o                         
  -6   4   3        366.91        401.12        11.34 o                         
  -5   4   3          0.73          2.93         1.66 o                         
  -4   4   3        181.40        256.85         8.20 o                         
  -3   4   3       3691.99       3640.16        29.54 o                         
  -2   4   3        277.23        247.70         7.60 o                         
  -1   4   3        359.48        379.52         9.41 o                         
   0   4   3          5.70          6.84         1.42 o                         
   1   4   3       1041.93       1095.46        16.73 o                         
   2   4   3         34.56         27.63         2.99 o                         
   3   4   3         40.60         40.62         3.71 o                         
   4   4   3        139.28        139.15         4.95 o                         
   5   4   3          0.61          0.82         1.29 o                         
   6   4   3        158.87        147.52         4.75 o                         
   7   4   3         63.28         70.65         3.02 o                         
   8   4   3        109.33         99.43         3.17 o                         
   9   4   3        115.44        112.22         3.76 o                         
  10   4   3          0.00          0.15         1.64 o                         
  11   4   3          0.88          1.20         1.23 o                         
  12   4   3         35.34         29.65         1.84 o                         
  13   4   3          0.01          0.50         0.74 o                         
 -15   5   3        126.56        113.09         4.13 o                         
 -14   5   3         20.04         25.29         2.70 o                         
 -13   5   3        278.57        276.01         8.20 o                         
 -12   5   3          1.22          2.41         1.95 o                         
 -11   5   3         33.10         37.35         3.59 o                         
 -10   5   3        200.36        192.53         5.88 o                         
  -9   5   3          7.79          6.89         1.43 o                         
  -8   5   3        127.48        120.83         7.43 o                         
  -7   5   3         28.21         27.43         3.29 o                         
  -6   5   3        357.53        386.71        11.93 o                         
  -5   5   3         90.47         81.57         5.28 o                         
  -4   5   3         15.25         15.40         2.51 o                         
  -3   5   3        283.36        252.95         8.50 o                         
  -2   5   3        112.92        137.47         6.17 o                         
  -1   5   3        234.14        237.30         8.02 o                         
   0   5   3          2.21          3.64         1.81 o                         
   1   5   3        146.51        167.87         7.15 o                         
   2   5   3          1.66          2.65         1.06 o                         
   3   5   3         74.42         87.02         5.44 o                         
   4   5   3          3.86          6.79         2.10 o                         
   5   5   3        911.99        943.35        11.75 o                         
   6   5   3        760.11        697.09         7.93 o                         
   7   5   3         78.42         71.01         2.77 o                         
   8   5   3        392.15        354.89         7.57 o                         
   9   5   3        807.75        775.04         9.37 o                         
  10   5   3         35.37         30.37         3.06 o                         
  11   5   3          0.52         -0.21         1.07 o                         
  12   5   3         19.35         12.59         1.88 o                         
 -15   6   3        122.83        115.30         3.68 o                         
 -14   6   3         10.12         13.92         2.12 o                         
 -13   6   3        200.23        210.96         6.78 o                         
 -12   6   3         56.32         60.21         4.28 o                         
 -11   6   3         81.32         77.08         4.90 o                         
 -10   6   3          3.88          2.93         2.01 o                         
  -9   6   3          8.18         10.15         3.49 o                         
  -8   6   3         19.45         23.19         2.34 o                         
  -7   6   3         56.73         68.84         3.40 o                         
  -6   6   3        131.97        113.12         6.80 o                         
  -5   6   3       1120.20       1176.25        20.87 o                         
  -4   6   3        594.54        627.74        14.74 o                         
  -3   6   3        143.27        146.08         6.87 o                         
  -2   6   3        766.61        732.28        15.36 o                         
  -1   6   3         14.98          8.93         2.05 o                         
   0   6   3        145.08        150.78         7.01 o                         
   1   6   3        332.21        359.63        10.95 o                         
   2   6   3        518.11        592.94        14.38 o                         
   3   6   3        680.89        663.77        15.57 o                         
   4   6   3          0.77          0.96         1.21 o                         
   5   6   3        174.60        184.00         7.58 o                         
   6   6   3        678.34        698.88         8.23 o                         
   7   6   3         53.70         44.69         4.22 o                         
   8   6   3         40.02         40.44         2.43 o                         
   9   6   3        107.84        115.29         3.63 o                         
  10   6   3         31.20         28.40         2.53 o                         
  11   6   3         18.91         17.15         2.16 o                         
  12   6   3        224.70        257.21         5.41 o                         
 -14   7   3        228.13        214.55         5.31 o                         
 -13   7   3         62.87         68.54         3.76 o                         
 -12   7   3        354.61        361.74         8.89 o                         
 -11   7   3          4.86          7.33         2.35 o                         
 -10   7   3         82.17         82.30         4.94 o                         
  -9   7   3         13.17         12.73         1.79 o                         
  -8   7   3         57.47         67.32         4.48 o                         
  -7   7   3         36.48         35.58         2.64 o                         
  -6   7   3         74.83         76.50         3.71 o                         
  -5   7   3          0.16          0.87         2.48 o                         
  -4   7   3       1996.62       2022.42        53.45 o                         
  -3   7   3         54.62         48.11         2.75 o                         
  -2   7   3        188.97        197.00         8.38 o                         
  -1   7   3        540.14        601.37        14.63 o                         
   0   7   3        180.60        190.69         8.36 o                         
   1   7   3         86.83         74.33         3.29 o                         
   2   7   3        215.89        208.38         5.54 o                         
   3   7   3         22.77         23.94         4.26 o                         
   4   7   3       1572.17       1558.31        35.17 o                         
   5   7   3          4.35         -0.79         2.71 o                         
   6   7   3          0.32         -2.55         1.96 o                         
   7   7   3        254.23        251.22         8.19 o                         
   8   7   3          8.44         11.61         2.18 o                         
   9   7   3         34.49         37.16         3.03 o                         
  10   7   3         96.32         95.95         3.76 o                         
  11   7   3         33.96         37.22         2.39 o                         
 -13   8   3        226.59        226.20         5.50 o                         
 -12   8   3         89.66         87.63         4.13 o                         
 -11   8   3         29.27         26.98         2.90 o                         
 -10   8   3          0.55          2.01         1.22 o                         
  -9   8   3        146.17        145.70         4.25 o                         
  -8   8   3        541.45        563.29        12.00 o                         
  -7   8   3        908.23        967.66        16.14 o                         
  -6   8   3        191.44        183.39         7.35 o                         
  -5   8   3        336.52        348.11         9.06 o                         
  -4   8   3        958.59       1010.61        31.61 o                         
  -3   8   3        195.63        194.76        15.14 o                         
  -2   8   3         31.22         23.86         2.95 o                         
  -1   8   3        852.25        871.76        10.31 o                         
   0   8   3        215.08        197.86         5.40 o                         
   1   8   3        151.35        137.31         4.17 o                         
   2   8   3        166.71        164.41         6.32 o                         
   3   8   3          1.45          1.52         1.86 o                         
   4   8   3        170.20        168.97         7.01 o                         
   5   8   3        887.86        852.89        15.20 o                         
   6   8   3         40.69         39.07         3.74 o                         
   7   8   3        273.39        282.20         8.27 o                         
   8   8   3        500.93        504.40        10.17 o                         
   9   8   3        232.70        222.35         3.97 o                         
  10   8   3         77.14         72.82         3.82 o                         
 -12   9   3         22.92         19.63         1.84 o                         
 -11   9   3         29.13         31.16         2.57 o                         
 -10   9   3         18.41         17.38         1.49 o                         
  -9   9   3         18.62         18.02         1.76 o                         
  -8   9   3         30.25         26.67         2.16 o                         
  -7   9   3        399.81        403.82        10.34 o                         
  -6   9   3        332.34        325.43         9.60 o                         
  -5   9   3        135.59        144.06         6.65 o                         
  -4   9   3        122.54        113.48         5.96 o                         
  -3   9   3        338.37        309.16         9.51 o                         
  -2   9   3        307.49        284.14         6.03 o                         
  -1   9   3       1045.42       1004.49        13.90 o                         
   0   9   3        179.34        180.54         4.88 o                         
   1   9   3        185.16        198.50         5.09 o                         
   2   9   3         53.14         48.17         2.68 o                         
   3   9   3         82.97         81.51         5.05 o                         
   4   9   3          6.33          6.69         2.35 o                         
   5   9   3         62.17         64.48         4.58 o                         
   6   9   3         29.82         23.75         3.02 o                         
   7   9   3          2.26          7.65         2.01 o                         
   8   9   3          0.47          1.80         1.52 o                         
   9   9   3          0.11         -0.33         0.52 o                         
 -10  10   3         38.13         43.80         1.72 o                         
  -9  10   3        257.36        282.05         4.70 o                         
  -8  10   3         79.70         89.19         3.02 o                         
  -7  10   3        157.90        159.59         4.53 o                         
  -6  10   3          0.26          0.99         1.93 o                         
  -5  10   3          5.13          2.82         2.26 o                         
  -4  10   3          6.14          6.66         2.21 o                         
  -3  10   3        686.80        679.09        13.47 o                         
  -2  10   3        568.48        574.22        12.33 o                         
  -1  10   3         30.94         31.53         2.21 o                         
   0  10   3         40.46         30.15         2.20 o                         
   1  10   3        398.78        391.92         7.28 o                         
   2  10   3          0.78          0.26         1.87 o                         
   3  10   3          4.02          4.87         2.13 o                         
   4  10   3        194.02        205.47         7.06 o                         
   5  10   3          4.12          5.17         2.14 o                         
   6  10   3         72.68         67.13         3.78 o                         
   7  10   3          6.79          9.12         1.70 o                         
   8  10   3         79.13         77.47         1.60 o                         
  -9  11   3        392.78        355.84         3.95 o                         
  -8  11   3        200.29        213.17         3.60 o                         
  -7  11   3         56.93         56.94         3.68 o                         
  -6  11   3          0.02         -0.57         0.92 o                         
  -5  11   3         18.18         29.27         3.13 o                         
  -4  11   3          8.57         11.45         2.31 o                         
  -3  11   3        248.97        245.76         7.55 o                         
  -2  11   3        796.83        793.33        13.17 o                         
  -1  11   3        189.60        183.31         4.29 o                         
   0  11   3         67.78         74.52         3.98 o                         
   1  11   3          0.11          0.48         0.89 o                         
   2  11   3         46.41         44.19         3.32 o                         
   3  11   3         79.39         77.86         4.05 o                         
   4  11   3        161.00        164.66         5.45 o                         
   5  11   3          5.19          6.90         1.69 o                         
   6  11   3          8.99          8.98         1.08 o                         
  -6  12   3        101.20        103.74         3.69 o                         
  -5  12   3          9.88         14.90         1.85 o                         
  -4  12   3         69.14         63.84         3.33 o                         
  -3  12   3          0.51         -0.40         1.34 o                         
  -2  12   3         29.18         24.62         2.24 o                         
  -1  12   3         11.84         11.06         1.72 o                         
   0  12   3          2.60          3.08         0.81 o                         
   1  12   3          0.08          0.90         1.12 o                         
   2  12   3        126.71        136.59         4.27 o                         
   3  12   3         11.12         12.94         1.62 o                         
 -16   0   4         10.06         11.94         1.85 o                         
 -15   0   4        171.29        155.22         5.85 o                         
 -14   0   4        136.43        121.84         5.67 o                         
 -13   0   4        309.31        316.37         9.21 o                         
 -12   0   4        134.34        137.48         4.19 o                         
 -11   0   4         89.92         74.91         2.78 o                         
 -10   0   4        301.24        313.22         6.74 o                         
  -9   0   4         75.76         61.92         4.90 o                         
  -8   0   4       1085.04        996.81        16.71 o                         
  -7   0   4        758.33        858.29        14.49 o                         
  -6   0   4        278.53        314.70         8.04 o                         
  -5   0   4       5566.18       5337.54        30.64 o                         
  -4   0   4        330.81        374.07         7.78 o                         
  -3   0   4       6118.21       5896.97        29.77 o                         
  -2   0   4        113.45        101.55         3.99 o                         
  -1   0   4         71.92         64.01         3.39 o                         
   0   0   4        170.31        155.74         5.36 o                         
   1   0   4       4716.03       4745.06        55.49 o                         
   2   0   4        144.14        168.04         4.38 o                         
   3   0   4       2220.43       2408.19        24.68 o                         
   4   0   4        787.46        782.56        15.36 o                         
   5   0   4        240.01        253.29         9.56 o                         
   6   0   4        321.96        315.11        11.40 o                         
   7   0   4         31.00         32.07         2.76 o                         
   8   0   4        200.33        181.34         4.18 o                         
   9   0   4         88.29         80.92         4.76 o                         
  10   0   4        132.08        132.25         5.85 o                         
  11   0   4         57.91         67.06         4.09 o                         
  12   0   4          4.48          6.02         1.64 o                         
  13   0   4        158.91        187.02         4.71 o                         
 -16   1   4          1.40          0.60         0.93 o                         
 -15   1   4          5.34          2.85         1.23 o                         
 -14   1   4        114.07        117.45         3.92 o                         
 -13   1   4        114.89        117.00         4.48 o                         
 -12   1   4         17.68         15.73         1.67 o                         
 -11   1   4         20.63         21.21         1.25 o                         
 -10   1   4          0.65          1.37         0.62 o                         
  -9   1   4        108.41        104.88         5.12 o                         
  -8   1   4        105.02         79.55         3.41 o                         
  -7   1   4        431.20        442.46         7.28 o                         
  -6   1   4       7785.68       7363.48       129.23 o                         
  -5   1   4       2936.94       2832.42        15.55 o                         
  -4   1   4        467.49        363.23         5.31 o                         
  -3   1   4         22.98         27.57         1.52 o                         
  -2   1   4        211.05        223.25         6.77 o                         
  -1   1   4       1441.58       1303.29        10.93 o                         
   0   1   4        248.02        243.10         3.61 o                         
   1   1   4          5.59          5.99         0.74 o                         
   2   1   4         31.25         37.96         1.84 o                         
   3   1   4       1938.55       2004.37        16.24 o                         
   4   1   4       1935.18       2037.77        17.45 o                         
   5   1   4        177.59        201.15         6.04 o                         
   6   1   4          8.82         16.63         2.14 o                         
   7   1   4       1231.89       1218.63         9.98 o                         
   8   1   4         68.99         69.20         2.17 o                         
   9   1   4        697.14        647.59         7.10 o                         
  10   1   4         67.77         71.67         3.13 o                         
  11   1   4         20.91         17.83         1.75 o                         
  12   1   4         71.36         80.19         2.73 o                         
  13   1   4         74.81         78.74         2.20 o                         
 -16   2   4          8.06          9.82         1.73 o                         
 -15   2   4        123.95        131.91         3.73 o                         
 -14   2   4         91.28         97.34         3.59 o                         
 -13   2   4        113.07        112.68         4.00 o                         
 -12   2   4         18.27         15.30         1.78 o                         
 -11   2   4         11.10         11.70         1.05 o                         
 -10   2   4        135.93        143.98         2.78 o                         
  -9   2   4        130.24        134.80         7.58 o                         
  -8   2   4       1218.02       1233.50        20.85 o                         
  -7   2   4       1620.58       1545.11        21.81 o                         
  -6   2   4         46.32         44.93         3.80 o                         
  -5   2   4        815.57        779.04        13.82 o                         
  -4   2   4         48.38         70.51         2.11 o                         
  -3   2   4       1432.97       1390.47        11.13 o                         
  -2   2   4        753.75        765.58         7.10 o                         
  -1   2   4        132.56        142.76         3.31 o                         
   0   2   4         13.73         12.95         1.11 o                         
   1   2   4        859.29        895.40        12.68 o                         
   2   2   4         31.55         29.09         1.91 o                         
   3   2   4        143.71        143.09         3.71 o                         
   4   2   4         48.53         55.90         3.14 o                         
   5   2   4        681.88        693.01        11.09 o                         
   6   2   4       1592.03       1547.50        14.43 o                         
   7   2   4         26.24         28.61         4.22 o                         
   8   2   4        694.16        633.04         8.62 o                         
   9   2   4         98.50         96.70         2.89 o                         
  10   2   4        235.37        210.72         5.06 o                         
  11   2   4         31.81         39.46         2.23 o                         
  12   2   4          0.03          0.45         0.98 o                         
 -16   3   4         45.95         37.35         2.61 o                         
 -15   3   4        140.02        133.26         5.24 o                         
 -14   3   4          7.88          6.41         1.73 o                         
 -13   3   4        126.52        131.14         4.22 o                         
 -12   3   4         62.03         65.84         3.20 o                         
 -11   3   4          8.87          7.92         1.38 o                         
 -10   3   4        102.86         97.73         2.14 o                         
  -9   3   4          3.15          3.83         1.63 o                         
  -8   3   4        311.15        336.93        11.45 o                         
  -7   3   4        888.00        877.74        17.43 o                         
  -6   3   4        467.35        472.86        12.25 o                         
  -5   3   4          8.80         10.31         2.39 o                         
  -4   3   4       1069.66       1108.47        16.89 o                         
  -3   3   4         19.79         11.28         2.34 o                         
  -2   3   4        209.55        261.01         8.13 o                         
  -1   3   4       1414.19       1468.91        19.10 o                         
   0   3   4        269.40        280.88         8.75 o                         
   1   3   4        769.13        831.09        15.40 o                         
   2   3   4       1628.28       1719.64        23.25 o                         
   3   3   4        317.46        359.44         7.89 o                         
   4   3   4        542.90        553.42        14.58 o                         
   5   3   4         40.49         43.06         4.93 o                         
   6   3   4         57.64         50.49         2.25 o                         
   7   3   4       1182.30       1157.61        12.48 o                         
   8   3   4        886.58        836.29        10.72 o                         
   9   3   4         25.31         28.41         2.07 o                         
  10   3   4        106.26        107.08         3.62 o                         
  11   3   4          8.37         12.08         1.56 o                         
  12   3   4         36.09         40.56         1.86 o                         
 -16   4   4          0.52          0.50         1.11 o                         
 -15   4   4         59.40         56.16         3.45 o                         
 -14   4   4         66.91         64.45         4.13 o                         
 -13   4   4         26.53         25.19         3.14 o                         
 -12   4   4         21.79         22.16         2.13 o                         
 -11   4   4        352.51        335.15         6.73 o                         
 -10   4   4         12.17         12.81         1.24 o                         
  -9   4   4        667.47        654.63         7.90 o                         
  -8   4   4         81.67        108.73         7.14 o                         
  -7   4   4          3.62         26.42         3.27 o                         
  -6   4   4        529.88        481.21        12.96 o                         
  -5   4   4        104.31         92.85         5.63 o                         
  -4   4   4        995.16       1102.81        18.17 o                         
  -3   4   4        571.74        581.29        12.96 o                         
  -2   4   4        529.17        492.44        11.85 o                         
  -1   4   4        549.58        612.73        13.19 o                         
   0   4   4        101.45        135.09         6.54 o                         
   1   4   4        398.61        453.83        12.07 o                         
   2   4   4         83.26        108.80         6.23 o                         
   3   4   4        207.76        194.84         6.12 o                         
   4   4   4        557.91        589.69        15.82 o                         
   5   4   4        196.66        206.76         5.69 o                         
   6   4   4        426.68        414.08         8.29 o                         
   7   4   4        386.86        381.72        11.43 o                         
   8   4   4        170.93        161.77         4.42 o                         
   9   4   4         77.50         95.49         3.32 o                         
  10   4   4         33.13         28.66         1.97 o                         
  11   4   4         30.69         33.75         1.87 o                         
  12   4   4          7.69          4.49         0.89 o                         
 -15   5   4         23.70         22.83         2.26 o                         
 -14   5   4        262.96        281.57         7.55 o                         
 -13   5   4        180.87        175.44         6.60 o                         
 -12   5   4        399.03        425.97        10.42 o                         
 -11   5   4          1.37          2.90         1.97 o                         
 -10   5   4        157.23        166.27         6.73 o                         
  -9   5   4        129.13        128.72         4.78 o                         
  -8   5   4         38.09         37.81         2.58 o                         
  -7   5   4       1060.58        969.63        20.32 o                         
  -6   5   4        340.24        336.10        11.60 o                         
  -5   5   4        569.78        582.38        14.61 o                         
  -4   5   4        221.35        219.12         8.81 o                         
  -3   5   4       2438.18       2610.01        29.52 o                         
  -2   5   4         18.48         10.14         2.10 o                         
  -1   5   4          1.87          5.07         1.84 o                         
   0   5   4         57.41         56.48         4.65 o                         
   1   5   4        603.99        674.16        15.50 o                         
   2   5   4        150.61        139.48         7.38 o                         
   3   5   4        129.02        138.68         5.39 o                         
   4   5   4          2.17          3.46         2.23 o                         
   5   5   4        361.38        336.19         7.53 o                         
   6   5   4        168.98        156.48         7.96 o                         
   7   5   4         47.53         51.29         2.66 o                         
   8   5   4       2192.69       2185.77        15.45 o                         
   9   5   4        479.14        486.27         6.89 o                         
  10   5   4        105.38        102.66         2.48 o                         
  11   5   4         15.27         18.10         2.12 o                         
 -15   6   4        109.47        110.01         3.71 o                         
 -14   6   4        321.32        347.44         7.64 o                         
 -13   6   4         30.88         35.38         3.24 o                         
 -12   6   4          0.00          0.21         1.88 o                         
 -11   6   4        146.05        150.19         6.37 o                         
 -10   6   4          5.16          5.83         2.27 o                         
  -9   6   4       2225.36       2290.41        23.69 o                         
  -8   6   4        192.01        171.98         4.14 o                         
  -7   6   4         10.55          6.84         1.69 o                         
  -6   6   4         26.88         39.48        10.05 o                         
  -5   6   4        314.19        343.91        12.15 o                         
  -4   6   4        116.48        118.72         6.92 o                         
  -3   6   4         27.72         19.89         2.83 o                         
  -2   6   4         37.67         39.98         3.99 o                         
  -1   6   4         17.30         11.97         2.12 o                         
   0   6   4         48.64         51.41         4.48 o                         
   1   6   4         15.40         14.13         2.42 o                         
   2   6   4        113.37        122.44         3.34 o                         
   3   6   4         25.25         26.60         1.90 o                         
   4   6   4       1532.11       1457.26        15.63 o                         
   5   6   4        189.01        186.70         7.18 o                         
   6   6   4         56.36         56.14         4.15 o                         
   7   6   4        616.87        636.71        12.60 o                         
   8   6   4         63.71         78.17         4.51 o                         
   9   6   4          0.77          3.02         1.66 o                         
  10   6   4          0.53          0.94         0.95 o                         
  11   6   4          2.61          1.38         1.16 o                         
 -14   7   4        141.82        144.78         4.38 o                         
 -13   7   4         88.44         99.40         4.33 o                         
 -12   7   4         56.37         59.23         3.88 o                         
 -11   7   4          4.73          4.46         2.12 o                         
 -10   7   4         42.56         40.05         3.63 o                         
  -9   7   4          0.03          0.08         1.10 o                         
  -8   7   4       1030.17       1026.60        16.71 o                         
  -7   7   4         52.33         52.54         9.63 o                         
  -6   7   4          0.37          2.87         2.47 o                         
  -5   7   4         15.98         15.78         1.94 o                         
  -4   7   4         73.80         87.61         4.96 o                         
  -3   7   4         72.48         68.35         3.40 o                         
  -2   7   4         47.65         46.74         4.75 o                         
  -1   7   4          3.46          1.44         0.73 o                         
   0   7   4        175.42        165.90         3.99 o                         
   1   7   4         51.69         55.91         2.41 o                         
   2   7   4          3.66          4.57         1.07 o                         
   3   7   4          0.04          2.77         1.27 o                         
   4   7   4         44.78         56.46         4.29 o                         
   5   7   4        524.27        519.38        11.88 o                         
   6   7   4        420.55        400.15        10.27 o                         
   7   7   4         13.44         10.90         2.36 o                         
   8   7   4         34.76         29.30         2.94 o                         
   9   7   4         47.55         53.53         3.14 o                         
  10   7   4          3.76          5.47         0.90 o                         
 -13   8   4         10.15         10.77         1.73 o                         
 -12   8   4         45.75         46.94         3.05 o                         
 -11   8   4          9.64          9.88         1.91 o                         
 -10   8   4        211.29        209.70         4.74 o                         
  -9   8   4        581.97        583.72         8.04 o                         
  -8   8   4         46.56         45.95         2.61 o                         
  -7   8   4        655.08        618.32         8.66 o                         
  -6   8   4         20.21         16.48         2.68 o                         
  -5   8   4          7.39          7.82         2.56 o                         
  -4   8   4        655.97        638.97        26.59 o                         
  -3   8   4        267.35        274.08         8.32 o                         
  -2   8   4        189.39        191.12         5.80 o                         
  -1   8   4         46.34         43.35         2.26 o                         
   0   8   4        172.19        174.78         4.77 o                         
   1   8   4        166.86        150.03         4.47 o                         
   2   8   4         17.12         15.35         1.78 o                         
   3   8   4         56.08         58.86         4.39 o                         
   4   8   4         82.44         84.24         5.06 o                         
   5   8   4        136.60        101.80         5.44 o                         
   6   8   4        191.06        213.12         7.32 o                         
   7   8   4        709.66        732.30        12.32 o                         
   8   8   4         39.89         44.05         3.04 o                         
   9   8   4          0.37          0.42         0.93 o                         
 -12   9   4         41.23         46.98         2.45 o                         
 -11   9   4         53.46         52.22         2.95 o                         
 -10   9   4         14.21         12.10         1.52 o                         
  -9   9   4        163.40        175.25         4.15 o                         
  -8   9   4        201.00        198.49         4.62 o                         
  -7   9   4        487.46        498.36         7.42 o                         
  -6   9   4        461.32        449.26        10.61 o                         
  -5   9   4         15.59         10.15         2.46 o                         
  -4   9   4          0.05         -0.23         1.94 o                         
  -3   9   4          1.46          3.12         2.05 o                         
  -2   9   4       1046.30       1075.18        17.12 o                         
  -1   9   4         30.32         23.89         2.03 o                         
   0   9   4        576.84        541.25         8.25 o                         
   1   9   4        151.33        139.11        12.38 o                         
   2   9   4         48.92         47.66         2.60 o                         
   3   9   4        487.61        492.11        11.27 o                         
   4   9   4        719.13        712.06        13.19 o                         
   5   9   4         17.16         13.07         2.57 o                         
   6   9   4         67.43         77.52         4.23 o                         
   7   9   4         33.43         29.14         2.54 o                         
   8   9   4        162.90        166.84         4.50 o                         
 -10  10   4        189.10        176.44        13.29 o                         
  -9  10   4        481.91        465.44         5.56 o                         
  -8  10   4         12.34         10.00         1.23 o                         
  -7  10   4         71.56         72.62         2.65 o                         
  -6  10   4         28.97         34.33         3.37 o                         
  -5  10   4         54.76         61.84         4.33 o                         
  -4  10   4         12.32         15.16         2.72 o                         
  -3  10   4        816.43        740.22        13.69 o                         
  -2  10   4        102.64        106.34         5.39 o                         
  -1  10   4          0.00          0.81         1.04 o                         
   0  10   4         24.32         16.35         1.76 o                         
   1  10   4        162.42        156.70         4.13 o                         
   2  10   4          2.12          0.38         1.74 o                         
   3  10   4          4.85          6.10         2.06 o                         
   4  10   4         41.46         39.85         3.23 o                         
   5  10   4         29.29         35.98         2.89 o                         
   6  10   4         23.73         28.64         2.39 o                         
  -8  11   4         34.72         31.69         2.22 o                         
  -7  11   4         92.32         90.95         3.90 o                         
  -6  11   4          3.02          1.58         1.54 o                         
  -5  11   4        164.23        152.64         5.55 o                         
  -4  11   4         34.45         27.83         2.84 o                         
  -3  11   4          2.51          2.73         1.82 o                         
  -2  11   4         16.89         14.05         2.25 o                         
  -1  11   4         64.36         62.41         3.71 o                         
   0  11   4         41.28         35.98         2.75 o                         
   1  11   4         20.58         17.28         1.44 o                         
   2  11   4        238.49        262.57         6.63 o                         
   3  11   4         94.07         95.47         3.97 o                         
   4  11   4         29.44         31.87         2.37 o                         
  -5  12   4         68.57         69.79         3.05 o                         
  -4  12   4        352.95        305.74         6.27 o                         
  -3  12   4         56.01         47.39         2.70 o                         
  -2  12   4         66.37         68.21         3.03 o                         
  -1  12   4          7.78          4.64         1.17 o                         
   0  12   4         47.35         39.30         1.94 o                         
   1  12   4          3.14          5.53         1.18 o                         
 -16   1   5         11.39         11.51         1.36 o                         
 -15   1   5         18.52         16.76         1.75 o                         
 -14   1   5         11.07         12.99         1.86 o                         
 -13   1   5         33.63         30.47         1.60 o                         
 -12   1   5         39.31         38.02         1.72 o                         
 -11   1   5         61.02         60.32         1.98 o                         
 -10   1   5        537.67        530.46         5.30 o                         
  -9   1   5          1.47          3.86         1.43 o                         
  -8   1   5         63.88         50.46         4.37 o                         
  -7   1   5        725.12        721.88        14.58 o                         
  -6   1   5       3370.17       3325.82        19.13 o                         
  -5   1   5       1172.29       1208.66        11.35 o                         
  -4   1   5        298.53        346.43         5.79 o                         
  -3   1   5         51.36         74.77         2.77 o                         
  -2   1   5          2.99          1.29         0.58 o                         
  -1   1   5         24.99         21.90         1.23 o                         
   0   1   5        161.47        180.99         3.59 o                         
   1   1   5       1174.60       1281.05        13.72 o                         
   2   1   5        242.64        270.09         5.16 o                         
   3   1   5          1.50          0.35         1.78 o                         
   4   1   5         60.31         50.80         3.27 o                         
   5   1   5        206.75        209.51         4.66 o                         
   6   1   5          1.08          1.50         0.79 o                         
   7   1   5        185.71        167.57         3.68 o                         
   8   1   5         22.85         20.30         1.38 o                         
   9   1   5          4.82          3.25         1.03 o                         
  10   1   5          1.97          1.96         1.20 o                         
  11   1   5         70.35         92.47         2.74 o                         
  12   1   5        126.30        180.44         6.66 o                         
 -16   2   5         90.50         79.39         3.73 o                         
 -15   2   5         55.98         51.31         2.52 o                         
 -14   2   5         92.74         88.71         3.46 o                         
 -13   2   5        118.46        116.38         3.21 o                         
 -12   2   5        201.38        205.82         3.73 o                         
 -11   2   5          1.20          2.32         0.79 o                         
 -10   2   5        148.06        148.99         3.07 o                         
  -9   2   5        129.82        108.80         4.24 o                         
  -8   2   5        195.60        163.92         7.90 o                         
  -7   2   5        258.46        264.26         9.52 o                         
  -6   2   5       2505.66       2333.08        26.70 o                         
  -5   2   5       1193.04       1172.72        18.26 o                         
  -4   2   5       1475.69       1538.95        20.33 o                         
  -3   2   5        186.18        194.52         7.30 o                         
  -2   2   5          2.49          1.44         1.42 o                         
  -1   2   5         12.60         22.05         2.82 o                         
   0   2   5        103.10        113.54         6.08 o                         
   1   2   5        239.53        252.44         9.20 o                         
   2   2   5        348.12        358.28         7.97 o                         
   3   2   5          1.38          3.98         6.40 o                         
   4   2   5        540.71        536.88        15.02 o                         
   5   2   5        419.83        396.92        13.76 o                         
   6   2   5        106.02        107.05         4.34 o                         
   7   2   5        281.70        245.26         5.39 o                         
   8   2   5        324.29        288.23         4.74 o                         
   9   2   5          1.99          0.16         0.77 o                         
  10   2   5        129.53        123.32         4.93 o                         
  11   2   5         25.54         39.03         1.83 o                         
 -16   3   5         52.58         51.13         2.94 o                         
 -15   3   5         34.99         36.26         3.11 o                         
 -14   3   5         18.94         20.28         1.99 o                         
 -13   3   5         93.11         96.29         3.76 o                         
 -12   3   5         74.26         72.60         2.61 o                         
 -11   3   5        349.99        345.22         5.33 o                         
 -10   3   5       1156.58       1161.12         8.06 o                         
  -9   3   5          4.42          5.44         0.95 o                         
  -8   3   5          0.49         -0.14         0.90 o                         
  -7   3   5        513.34        492.83        13.71 o                         
  -6   3   5          0.84          0.42         1.28 o                         
  -5   3   5        213.99        183.33         7.84 o                         
  -4   3   5          2.98          1.00         1.40 o                         
  -3   3   5         98.01        109.56         6.03 o                         
  -2   3   5        411.14        389.70        11.01 o                         
  -1   3   5        119.82         99.85         5.96 o                         
   0   3   5         81.41         81.92         5.46 o                         
   1   3   5        341.48        368.75        11.63 o                         
   2   3   5        159.46        159.14         8.02 o                         
   3   3   5        390.48        417.25        11.78 o                         
   4   3   5        127.80        125.96         4.88 o                         
   5   3   5        849.73        838.52        11.64 o                         
   6   3   5        423.23        373.48         8.05 o                         
   7   3   5        100.39        100.56         5.47 o                         
   8   3   5         17.24         18.85         1.79 o                         
   9   3   5          1.85          1.77         0.90 o                         
  10   3   5          0.40          0.51         0.66 o                         
  11   3   5          5.48          5.09         0.94 o                         
 -16   4   5        166.39        176.53         4.64 o                         
 -15   4   5        131.12        126.96         4.86 o                         
 -14   4   5          0.42         -0.17         1.82 o                         
 -13   4   5         28.48         28.78         3.21 o                         
 -12   4   5         67.22         78.50         2.69 o                         
 -11   4   5         78.78         83.07         2.85 o                         
 -10   4   5        279.08        269.39         4.51 o                         
  -9   4   5         60.01         59.81         2.24 o                         
  -8   4   5          9.35         10.75         1.26 o                         
  -7   4   5          2.37          4.76         1.48 o                         
  -6   4   5        333.02        339.66        11.61 o                         
  -5   4   5        109.58        119.13         6.96 o                         
  -4   4   5        569.12        543.35        13.91 o                         
  -3   4   5        168.77        164.91         7.80 o                         
  -2   4   5        548.66        530.14        13.62 o                         
  -1   4   5        113.26        122.86         6.77 o                         
   0   4   5          1.97          3.70         1.19 o                         
   1   4   5        152.43        139.58         7.58 o                         
   2   4   5        142.37        146.62         8.21 o                         
   3   4   5         78.68         79.67         3.13 o                         
   4   4   5        119.28        110.12         4.45 o                         
   5   4   5         24.53         23.58         2.59 o                         
   6   4   5         50.46         47.88         4.14 o                         
   7   4   5        284.03        269.70         8.26 o                         
   8   4   5         25.95         19.10         2.59 o                         
   9   4   5         47.28         45.21         2.32 o                         
  10   4   5          3.35          6.96         1.17 o                         
  11   4   5         28.28         24.51         2.05 o                         
 -15   5   5          5.03          7.95         1.65 o                         
 -14   5   5         26.42         23.56         2.60 o                         
 -13   5   5        108.68        107.72         5.15 o                         
 -12   5   5         20.13         21.41         3.05 o                         
 -11   5   5        186.20        188.20         4.85 o                         
 -10   5   5        142.11        138.15         6.13 o                         
  -9   5   5         33.74         35.58         3.44 o                         
  -8   5   5        921.79        939.87         9.15 o                         
  -7   5   5         34.57         30.08         1.88 o                         
  -6   5   5        244.82        252.58        10.71 o                         
  -5   5   5        533.16        577.63        15.57 o                         
  -4   5   5        258.96        263.79        10.39 o                         
  -3   5   5         86.90         87.65         5.99 o                         
  -2   5   5         16.89         15.75         3.13 o                         
  -1   5   5        281.78        302.14        11.14 o                         
   0   5   5          1.00          0.91         0.93 o                         
   1   5   5         61.64         54.13         2.91 o                         
   2   5   5        580.60        579.75         7.25 o                         
   3   5   5          5.61          8.10         1.97 o                         
   4   5   5         87.03         88.57         4.10 o                         
   5   5   5        126.63        125.93         5.91 o                         
   6   5   5        305.48        296.38         8.86 o                         
   7   5   5        122.17         94.19         5.09 o                         
   8   5   5         46.72         42.53         3.45 o                         
   9   5   5         44.40         43.43         2.96 o                         
  10   5   5         40.59         50.64         3.14 o                         
 -14   6   5          1.26          1.09         1.40 o                         
 -13   6   5         28.91         32.97         2.94 o                         
 -12   6   5         10.27          8.48         2.16 o                         
 -11   6   5         28.21         30.65         2.31 o                         
 -10   6   5         17.87         16.07         2.65 o                         
  -9   6   5          7.49         18.17         1.91 o                         
  -8   6   5        378.31        373.12         5.98 o                         
  -7   6   5        219.48        202.98         5.16 o                         
  -6   6   5         11.30         10.93         1.61 o                         
  -5   6   5          2.44          2.68         1.92 o                         
  -4   6   5          0.22          0.55         1.57 o                         
  -3   6   5         44.86         48.68         3.05 o                         
  -2   6   5         12.20         14.13         2.79 o                         
  -1   6   5        399.56        433.55         8.18 o                         
   0   6   5        109.71        103.50         3.22 o                         
   1   6   5         43.51         43.86         2.35 o                         
   2   6   5        612.27        626.37         7.76 o                         
   3   6   5       1495.95       1461.27        10.89 o                         
   4   6   5         26.93         20.95         3.01 o                         
   5   6   5          0.40          0.53         1.99 o                         
   6   6   5         88.36         86.71         4.94 o                         
   7   6   5          3.47          7.71         2.20 o                         
   8   6   5         13.57          9.96         1.95 o                         
   9   6   5         83.37        111.81         4.09 o                         
  10   6   5         38.37         48.74         2.58 o                         
 -14   7   5          1.17          2.02         1.17 o                         
 -13   7   5         88.90         92.33         3.92 o                         
 -12   7   5          0.91          2.10         1.61 o                         
 -11   7   5          4.99          7.05         1.32 o                         
 -10   7   5          8.83          8.73         2.27 o                         
  -9   7   5        406.03        424.09         6.93 o                         
  -8   7   5        371.46        392.17         6.76 o                         
  -7   7   5        119.00        115.60         5.72 o                         
  -6   7   5        358.00        352.98         9.77 o                         
  -5   7   5         41.96         46.62         6.20 o                         
  -4   7   5        247.99        225.30         6.34 o                         
  -3   7   5        253.86        264.51         6.85 o                         
  -2   7   5         43.88         41.40         2.95 o                         
  -1   7   5         17.75         20.86         2.37 o                         
   0   7   5         32.51         34.95         2.06 o                         
   1   7   5        411.99        415.76         8.67 o                         
   2   7   5       1634.81       1594.01        13.92 o                         
   3   7   5        392.05        410.21        10.51 o                         
   4   7   5          0.00          1.90         1.82 o                         
   5   7   5          0.95          0.79         2.04 o                         
   6   7   5        183.10        185.15         6.80 o                         
   7   7   5         14.92         14.17         2.37 o                         
   8   7   5         45.05         46.37         3.04 o                         
   9   7   5          0.75          0.48         0.72 o                         
 -13   8   5          0.49          1.75         1.06 o                         
 -12   8   5         10.56          9.31         1.65 o                         
 -11   8   5         56.86         52.95         3.20 o                         
 -10   8   5       1216.81       1211.59        10.20 o                         
  -9   8   5         47.59         42.82         2.35 o                         
  -8   8   5          1.16          1.72         1.15 o                         
  -7   8   5        168.33        174.49         6.98 o                         
  -6   8   5        139.42        130.97         6.18 o                         
  -5   8   5         48.44         48.31         4.04 o                         
  -4   8   5        919.11        931.20        16.23 o                         
  -3   8   5         59.59         61.36         4.56 o                         
  -2   8   5        287.91        283.54         9.01 o                         
  -1   8   5         46.35         49.81         2.69 o                         
   0   8   5          2.04          3.26         1.27 o                         
   1   8   5          0.63          1.50         1.13 o                         
   2   8   5       1049.67       1037.37        11.06 o                         
   3   8   5        128.25        117.64         5.74 o                         
   4   8   5        137.05        145.29         6.15 o                         
   5   8   5         75.29         82.84         4.68 o                         
   6   8   5        210.84        222.64         6.82 o                         
   7   8   5        325.06        340.21         7.49 o                         
   8   8   5        134.69        143.12         4.19 o                         
 -11   9   5        108.28        100.36         3.38 o                         
 -10   9   5          6.29          5.62         0.96 o                         
  -9   9   5         38.30         39.29         1.95 o                         
  -8   9   5        128.23        137.55         5.53 o                         
  -7   9   5        159.47        166.25         6.44 o                         
  -6   9   5         58.47         60.17         4.21 o                         
  -5   9   5          1.71          4.45         2.29 o                         
  -4   9   5        333.34        342.70         9.72 o                         
  -3   9   5          5.64          7.43         2.47 o                         
  -2   9   5         43.93         40.34         3.79 o                         
  -1   9   5        180.60        168.13         4.54 o                         
   0   9   5        112.60        122.78         3.94 o                         
   1   9   5        254.42        266.25         5.50 o                         
   2   9   5         12.94         12.19         1.61 o                         
   3   9   5          0.88          0.53         1.71 o                         
   4   9   5        270.09        293.84         7.95 o                         
   5   9   5        194.03        178.47         5.93 o                         
   6   9   5         49.85         54.14         3.14 o                         
   7   9   5         13.23         14.99         1.66 o                         
  -9  10   5         20.48         21.65         1.29 o                         
  -8  10   5         12.97          6.85         1.65 o                         
  -7  10   5          3.07          4.08         1.75 o                         
  -6  10   5          0.82          0.65         1.67 o                         
  -5  10   5        136.34        132.39         5.70 o                         
  -4  10   5          5.14          7.39         2.41 o                         
  -3  10   5        233.53        222.75         7.34 o                         
  -2  10   5        264.87        299.71         8.36 o                         
  -1  10   5          3.81          4.34         1.13 o                         
   0  10   5          4.85          6.01         1.26 o                         
   1  10   5        555.16        552.34         6.96 o                         
   2  10   5          0.41          1.09         1.62 o                         
   3  10   5         13.15         11.26         2.00 o                         
   4  10   5         29.48         38.33         2.73 o                         
   5  10   5         10.78         10.57         1.60 o                         
  -7  11   5         76.06         79.80         3.37 o                         
  -6  11   5        179.12        169.64         5.15 o                         
  -5  11   5        269.47        274.85         6.79 o                         
  -4  11   5         93.41         94.07         4.21 o                         
  -3  11   5        132.81        149.23         5.17 o                         
  -2  11   5         58.28         70.77         3.66 o                         
  -1  11   5          8.24         12.45         1.89 o                         
   0  11   5         15.18          9.84         1.66 o                         
   1  11   5          2.94          1.83         1.15 o                         
   2  11   5         74.64         72.26         3.07 o                         
 -16   0   6          2.80          2.10         1.45 o                         
 -15   0   6        143.28        140.10         5.56 o                         
 -14   0   6         40.16         45.07         2.51 o                         
 -13   0   6         65.51         73.33         3.31 o                         
 -12   0   6          6.03          7.19         1.49 o                         
 -11   0   6       1355.79       1313.64        13.21 o                         
 -10   0   6       1280.24       1259.48        12.70 o                         
  -9   0   6        203.32        194.29         4.96 o                         
  -7   0   6        839.80        772.24        14.91 o                         
  -6   0   6        126.83        185.04         7.23 o                         
  -5   0   6          1.88          0.84         0.89 o                         
  -4   0   6        208.93        161.85         6.63 o                         
  -3   0   6          1.29          0.80         1.08 o                         
  -2   0   6        549.75        593.30        12.90 o                         
  -1   0   6        336.52        353.07        10.20 o                         
   0   0   6       1156.31       1199.86        13.00 o                         
   1   0   6       2940.70       2995.34        21.65 o                         
   2   0   6         91.73         91.68         6.04 o                         
   3   0   6          7.36          7.75         1.94 o                         
   4   0   6        461.26        464.58         8.31 o                         
   5   0   6        553.73        478.05        10.32 o                         
   6   0   6          1.18          6.65         1.46 o                         
   7   0   6         77.33         84.55         3.25 o                         
   8   0   6          7.87          0.67         1.15 o                         
   9   0   6         32.56         38.56         1.99 o                         
  10   0   6          1.17          0.56         1.10 o                         
 -16   1   6        129.37        126.64         3.22 o                         
 -15   1   6         13.86         16.12         1.73 o                         
 -14   1   6          1.09          1.54         1.02 o                         
 -13   1   6          4.90          5.74         1.08 o                         
 -12   1   6        210.60        217.37         3.90 o                         
 -11   1   6        311.60        308.29         4.62 o                         
 -10   1   6        245.49        261.75         3.89 o                         
  -9   1   6       2716.91       2686.24        14.82 o                         
  -8   1   6          0.19         -1.43         1.17 o                         
  -7   1   6          3.33          2.21         1.92 o                         
  -6   1   6        546.80        604.42        13.75 o                         
  -5   1   6        215.00        237.02         8.63 o                         
  -4   1   6          1.77          4.68         1.97 o                         
  -3   1   6         96.60         96.66         3.64 o                         
  -2   1   6        363.62        336.69         6.82 o                         
  -1   1   6        156.44        144.82         4.70 o                         
   0   1   6        705.48        771.73        16.37 o                         
   1   1   6       1714.08       1716.87        46.67 o                         
   2   1   6        167.72        165.90         7.93 o                         
   3   1   6        414.77        428.06         6.97 o                         
   4   1   6        482.71        499.54         6.72 o                         
   5   1   6         28.44         27.23         1.82 o                         
   6   1   6       1452.25       1336.95        20.67 o                         
   7   1   6         88.69         70.43         2.55 o                         
   8   1   6         39.90         46.52         1.70 o                         
   9   1   6         16.91         23.47         1.14 o                         
  10   1   6         76.41         85.83         2.35 o                         
 -16   2   6         10.85          5.29         1.53 o                         
 -15   2   6         22.56         28.69         1.99 o                         
 -14   2   6          1.24          0.94         0.97 o                         
 -13   2   6         20.67         20.18         1.65 o                         
 -12   2   6          1.05          1.37         0.85 o                         
 -11   2   6         26.18         26.39         1.62 o                         
 -10   2   6        402.86        385.75         4.73 o                         
  -9   2   6         16.99         18.48         1.25 o                         
  -8   2   6         48.58         45.43         2.20 o                         
  -7   2   6        475.57        488.34        13.50 o                         
  -6   2   6        641.76        686.96        15.54 o                         
  -5   2   6          1.01          3.33         1.71 o                         
  -4   2   6        362.66        307.02        10.14 o                         
  -3   2   6          0.61          0.23         1.42 o                         
  -2   2   6          0.57          1.24         1.67 o                         
  -1   2   6         31.84         34.26         3.56 o                         
   0   2   6        632.85        640.86        15.77 o                         
   1   2   6          3.95          1.37         2.27 o                         
   2   2   6         18.32         19.90         1.46 o                         
   3   2   6        269.31        256.89         4.12 o                         
   4   2   6         60.24         57.47         2.54 o                         
   5   2   6         12.64         14.76         2.94 o                         
   6   2   6        349.96        337.53         9.39 o                         
   7   2   6        296.29        240.99         5.35 o                         
   8   2   6         14.34         11.70         1.68 o                         
   9   2   6         55.71         53.85         2.72 o                         
  10   2   6          0.07          0.38         1.17 o                         
 -16   3   6         36.00         28.38         2.22 o                         
 -15   3   6          4.15          2.45         1.73 o                         
 -14   3   6         27.50         22.70         1.78 o                         
 -13   3   6          0.91          1.46         0.97 o                         
 -12   3   6        439.86        456.24         6.30 o                         
 -11   3   6          0.03          0.18         0.88 o                         
 -10   3   6        566.89        561.63         5.74 o                         
  -9   3   6       1562.21       1505.50        10.33 o                         
  -8   3   6        844.43        826.14         7.40 o                         
  -7   3   6        100.50        105.66         4.15 o                         
  -6   3   6        358.65        333.16        11.50 o                         
  -5   3   6         19.76         13.22         2.94 o                         
  -4   3   6        342.44        359.57        11.63 o                         
  -3   3   6        253.21        249.90         9.67 o                         
  -2   3   6        107.39         89.34         6.19 o                         
  -1   3   6          0.23          4.62         1.69 o                         
   0   3   6          0.16         -1.87         1.61 o                         
   1   3   6        354.67        362.33         7.34 o                         
   2   3   6       1109.52       1111.68         7.91 o                         
   3   3   6         20.67         22.09         1.71 o                         
   4   3   6        138.04        136.01         3.73 o                         
   5   3   6       1821.54       1707.13        20.86 o                         
   6   3   6          0.16          1.68         2.44 o                         
   7   3   6        229.23        217.49         7.38 o                         
   8   3   6         43.53         55.52         2.02 o                         
   9   3   6          9.73         16.62         1.42 o                         
  10   3   6         52.42         53.72         2.72 o                         
 -15   4   6        327.08        329.85         7.15 o                         
 -14   4   6          5.83          5.08         1.86 o                         
 -13   4   6          3.42          4.00         1.31 o                         
 -12   4   6        146.04        148.34         4.37 o                         
 -11   4   6         41.01         42.73         2.58 o                         
 -10   4   6        143.41        140.46         4.32 o                         
  -9   4   6        512.32        520.54         7.30 o                         
  -8   4   6         11.77         12.39         1.55 o                         
  -7   4   6        602.51        613.52         7.60 o                         
  -6   4   6       1243.18       1246.94        10.65 o                         
  -5   4   6        212.72        209.31         9.59 o                         
  -4   4   6          0.41         -1.27         1.28 o                         
  -3   4   6          5.25          7.97         2.40 o                         
  -2   4   6        922.92       1046.57        21.46 o                         
  -1   4   6        191.45        181.47         9.17 o                         
   0   4   6          3.12          0.98         1.32 o                         
   1   4   6        316.83        344.85         5.69 o                         
   2   4   6        536.04        525.87         6.50 o                         
   3   4   6        113.42        114.98         3.45 o                         
   4   4   6        276.84        265.50         7.28 o                         
   5   4   6       1364.22       1324.55        18.51 o                         
   6   4   6         35.55         27.81         3.25 o                         
   7   4   6         33.07         26.52         2.94 o                         
   8   4   6          8.74          9.47         1.83 o                         
   9   4   6          4.45          5.69         1.02 o                         
  10   4   6         11.39         11.58         1.39 o                         
 -15   5   6        296.05        322.38         6.32 o                         
 -14   5   6        291.00        291.77         6.98 o                         
 -13   5   6         12.43         13.72         1.46 o                         
 -12   5   6        127.53        128.91         3.86 o                         
 -11   5   6         61.14         54.05         2.75 o                         
 -10   5   6        277.19        278.25         8.17 o                         
  -9   5   6          1.30          3.06         1.70 o                         
  -8   5   6        147.72        150.52         5.05 o                         
  -7   5   6        301.14        336.13         7.45 o                         
  -6   5   6          1.92          5.04         1.47 o                         
  -5   5   6         11.00         12.87         1.84 o                         
  -4   5   6         58.35         58.32         3.30 o                         
  -3   5   6        134.17        158.74         5.16 o                         
  -2   5   6        346.85        347.99         7.63 o                         
  -1   5   6         20.81         29.53         1.78 o                         
   0   5   6       1049.51       1055.97        12.22 o                         
   1   5   6       2280.08       2249.67        14.79 o                         
   2   5   6         23.23         23.17         1.58 o                         
   3   5   6        699.76        695.31         9.08 o                         
   4   5   6          2.68          3.54         2.01 o                         
   5   5   6        371.61        360.69         9.72 o                         
   6   5   6        128.45        126.66         5.78 o                         
   7   5   6         17.89         19.04         2.46 o                         
   8   5   6          5.14          5.24         1.16 o                         
   9   5   6         34.02         31.37         1.56 o                         
 -14   6   6         93.19         98.47         3.70 o                         
 -13   6   6         28.58         26.91         2.53 o                         
 -12   6   6        450.20        446.80        11.17 o                         
 -11   6   6        299.95        296.53         9.41 o                         
 -10   6   6         15.90         15.08         2.24 o                         
  -9   6   6         51.79         52.02         2.57 o                         
  -8   6   6          2.92          3.80         1.87 o                         
  -7   6   6         55.99         55.04         4.12 o                         
  -6   6   6         11.06          9.43         1.76 o                         
  -5   6   6        135.16        134.87         5.05 o                         
  -4   6   6         15.18         17.87         2.17 o                         
  -3   6   6         51.83         62.38         3.58 o                         
  -2   6   6         94.99         94.50         4.18 o                         
  -1   6   6        253.59        272.25         5.40 o                         
   0   6   6         95.52         85.64         3.12 o                         
   1   6   6       1123.07       1124.95        11.82 o                         
   2   6   6          1.60          3.50         1.52 o                         
   3   6   6        514.15        523.11         7.83 o                         
   4   6   6         81.07         82.09         4.86 o                         
   5   6   6        177.68        186.37         6.97 o                         
   6   6   6          1.19         -0.26         1.85 o                         
   7   6   6          6.80          6.27         1.85 o                         
   8   6   6          5.99          6.38         1.08 o                         
 -13   7   6          3.96          3.98         1.37 o                         
 -12   7   6        109.90         98.70         6.04 o                         
 -11   7   6        441.46        443.73         6.26 o                         
 -10   7   6         77.68         76.08         3.88 o                         
  -9   7   6         10.56         11.24         1.46 o                         
  -8   7   6        102.75        105.57         5.23 o                         
  -7   7   6        114.19        116.47         5.69 o                         
  -6   7   6         80.10         74.94         4.77 o                         
  -5   7   6        207.13        215.15         7.91 o                         
  -4   7   6        397.40        396.03        10.68 o                         
  -3   7   6         39.69         40.42         3.81 o                         
  -2   7   6          3.58          4.44         1.68 o                         
  -1   7   6          5.92          3.56         1.25 o                         
   0   7   6         15.42         20.66         2.09 o                         
   1   7   6        348.53        360.09        10.44 o                         
   2   7   6        366.67        352.10         6.53 o                         
   3   7   6          8.66          6.74         1.46 o                         
   4   7   6        113.12        118.44         5.63 o                         
   5   7   6         47.84         62.97         4.14 o                         
   6   7   6         17.12         22.40         2.50 o                         
   7   7   6         14.94         11.33         1.96 o                         
 -12   8   6        145.49        144.99         3.78 o                         
 -11   8   6         60.89         60.23         2.04 o                         
 -10   8   6         88.87         90.04         2.79 o                         
  -9   8   6         94.46         91.59         4.31 o                         
  -8   8   6         34.20         38.02         3.30 o                         
  -7   8   6          3.74          3.70         2.11 o                         
  -6   8   6         80.17         76.64         4.80 o                         
  -5   8   6        249.40        254.79         8.37 o                         
  -4   8   6         16.49         15.68         2.63 o                         
  -3   8   6         19.93         20.22         3.06 o                         
  -2   8   6        362.87        360.16         9.97 o                         
  -1   8   6        114.41        116.23         3.84 o                         
   0   8   6         16.31         13.64         1.75 o                         
   1   8   6          3.84          5.86         2.80 o                         
   2   8   6         16.71         25.50         2.04 o                         
   3   8   6          1.61          1.05         1.81 o                         
   4   8   6         50.98         50.98         3.61 o                         
   5   8   6         53.32         52.09         3.45 o                         
   6   8   6          1.88          0.73         1.41 o                         
 -10   9   6        250.37        247.73         5.47 o                         
  -9   9   6         81.15         80.75         3.67 o                         
  -8   9   6         24.38         22.63         2.55 o                         
  -7   9   6         14.21         13.38         2.23 o                         
  -6   9   6        614.89        609.99        11.84 o                         
  -5   9   6        226.21        232.26         7.67 o                         
  -4   9   6          2.90          2.39         1.85 o                         
  -3   9   6        106.52        104.78         5.44 o                         
  -2   9   6          5.23          7.98         2.25 o                         
  -1   9   6          2.70          2.96         1.13 o                         
   0   9   6        219.24        219.54         4.80 o                         
   1   9   6       1491.41       1447.96        11.61 o                         
   2   9   6        166.33        176.42         3.87 o                         
   3   9   6         40.90         39.04         3.01 o                         
   4   9   6         72.93         65.81         3.46 o                         
   5   9   6          0.18         -0.16         1.24 o                         
  -9  10   6         30.41         28.22         1.32 o                         
  -8  10   6          4.63          7.85         1.45 o                         
  -7  10   6        136.20        131.06         4.70 o                         
  -6  10   6         20.44         18.04         2.31 o                         
  -5  10   6          2.81          3.68         1.92 o                         
  -4  10   6         81.98         91.21         4.55 o                         
  -3  10   6        520.24        512.71        10.03 o                         
  -2  10   6         57.82         61.06         3.68 o                         
  -1  10   6         50.45         48.89         3.29 o                         
   0  10   6         11.94         12.07         1.33 o                         
   1  10   6         25.22         21.10         1.46 o                         
   2  10   6         94.74         96.45         3.68 o                         
   3  10   6          1.54         -0.46         1.14 o                         
  -5  11   6        153.93        157.05         4.57 o                         
  -4  11   6          0.01         -0.53         1.45 o                         
  -3  11   6          5.92          3.58         1.45 o                         
  -2  11   6         23.20         13.12         1.77 o                         
  -1  11   6        141.25        145.85         3.99 o                         
 -16   1   7          0.30          0.56         1.25 o                         
 -15   1   7          4.68          3.30         0.88 o                         
 -14   1   7          1.10          2.13         0.88 o                         
 -13   1   7        662.19        671.39         6.42 o                         
 -12   1   7          0.02          0.29         0.98 o                         
 -11   1   7          0.87          1.73         1.06 o                         
 -10   1   7       1110.33       1129.87         8.62 o                         
  -9   1   7         23.02         18.82         1.39 o                         
  -8   1   7        435.38        449.53         5.17 o                         
  -7   1   7        140.34        151.09         3.83 o                         
  -6   1   7         72.65         76.00         3.41 o                         
  -5   1   7          8.11          7.11         2.28 o                         
  -4   1   7          8.83         11.35         2.47 o                         
  -3   1   7         17.47         21.00         2.80 o                         
  -2   1   7          3.44          0.86         1.64 o                         
  -1   1   7         30.03         32.57         2.08 o                         
   0   1   7          0.06          2.16         1.55 o                         
   1   1   7        194.89        186.06         4.99 o                         
   2   1   7         71.98         76.84         3.94 o                         
   3   1   7         51.75         47.45         2.91 o                         
   4   1   7        411.54        372.17         5.60 o                         
   5   1   7         66.93         56.88         5.12 o                         
   6   1   7         20.32         17.92         4.17 o                         
   7   1   7         45.80         40.36         3.40 o                         
   8   1   7         39.21         40.82         2.07 o                         
   9   1   7         90.06        109.78         3.34 o                         
 -16   2   7        519.20        533.49         7.94 o                         
 -15   2   7         23.00         32.60         1.73 o                         
 -14   2   7          4.01          4.77         1.11 o                         
 -13   2   7         67.21         75.93         2.28 o                         
 -12   2   7        223.76        218.53         3.84 o                         
 -11   2   7        584.79        615.37         6.43 o                         
 -10   2   7         23.05         29.89         2.40 o                         
  -9   2   7        917.27        895.14         7.06 o                         
  -8   2   7          8.93         11.66         1.52 o                         
  -7   2   7        180.34        167.46         4.04 o                         
  -6   2   7         34.92         27.19         2.29 o                         
  -5   2   7          5.28          7.13         1.97 o                         
  -4   2   7         80.45         73.83         5.91 o                         
  -3   2   7         10.28         18.65         2.05 o                         
  -2   2   7          0.07          0.04         1.25 o                         
  -1   2   7        241.93        233.45         3.92 o                         
   0   2   7       1580.25       1542.53         9.88 o                         
   1   2   7          6.24          6.26         1.24 o                         
   2   2   7        426.08        397.24         5.30 o                         
   3   2   7         12.89         16.66         1.85 o                         
   4   2   7        167.82        155.11         4.62 o                         
   5   2   7        269.70        226.13         5.22 o                         
   6   2   7          5.72          2.81         1.21 o                         
   7   2   7         26.84         34.76         2.37 o                         
   8   2   7          2.80          4.40         0.84 o                         
   9   2   7         13.70         10.96         1.24 o                         
 -15   3   7        211.62        218.25         5.75 o                         
 -14   3   7        125.43        133.28         3.54 o                         
 -13   3   7        254.71        260.57         5.36 o                         
 -12   3   7         71.82         88.77         3.43 o                         
 -11   3   7        329.93        348.57         4.84 o                         
 -10   3   7        853.48        866.95         7.57 o                         
  -9   3   7          1.97          1.82         1.07 o                         
  -8   3   7        399.84        373.60         8.08 o                         
  -7   3   7         10.57          8.50         1.30 o                         
  -6   3   7          2.36          4.71         1.75 o                         
  -5   3   7        267.21        289.06         5.65 o                         
  -4   3   7          0.03          1.63         1.23 o                         
  -3   3   7         75.54         68.55         2.73 o                         
  -2   3   7        534.88        518.43         6.98 o                         
  -1   3   7        390.12        376.76         5.01 o                         
   0   3   7          0.81          1.03         0.99 o                         
   1   3   7          9.92         10.26         1.36 o                         
   2   3   7        505.43        478.68         6.90 o                         
   3   3   7        192.16        201.24         5.11 o                         
   4   3   7         58.46         55.54         3.01 o                         
   5   3   7        285.22        270.98         8.40 o                         
   6   3   7         21.60         16.08         1.90 o                         
   7   3   7          3.26          6.50         1.37 o                         
   8   3   7         65.58         67.14         1.78 o                         
   9   3   7         11.89         10.22         1.16 o                         
 -15   4   7          2.25          1.87         1.15 o                         
 -14   4   7          3.74          4.37         1.21 o                         
 -13   4   7         32.67         34.16         3.07 o                         
 -12   4   7        101.50        108.40         3.63 o                         
 -11   4   7         77.77         75.96         3.20 o                         
 -10   4   7        487.13        477.29         7.60 o                         
  -9   4   7        139.20        146.83         6.74 o                         
  -8   4   7        390.42        393.44         6.97 o                         
  -7   4   7         25.72         26.17         1.93 o                         
  -6   4   7        217.60        259.28         5.89 o                         
  -5   4   7          0.01          1.55         1.58 o                         
  -4   4   7        331.15        341.06         7.59 o                         
  -3   4   7         16.64         13.16         2.03 o                         
  -2   4   7         13.56         19.64         5.57 o                         
  -1   4   7         33.69         34.65         2.09 o                         
   0   4   7          1.95          0.95         1.24 o                         
   1   4   7        161.62        161.79         4.13 o                         
   2   4   7         47.31         52.39         2.89 o                         
   3   4   7        235.57        219.23         5.34 o                         
   4   4   7        647.00        650.17        16.07 o                         
   5   4   7        241.57        271.08         8.18 o                         
   6   4   7         67.84         67.16         4.05 o                         
   7   4   7          0.04          1.41         1.26 o                         
   8   4   7         13.82          9.48         1.02 o                         
 -14   5   7          0.01          0.51         0.72 o                         
 -13   5   7         22.11         19.26         1.54 o                         
 -12   5   7        221.34        238.52         8.31 o                         
 -11   5   7        486.79        486.83         7.25 o                         
 -10   5   7         36.25         35.59         2.30 o                         
  -8   5   7        116.09        111.49         5.22 o                         
  -7   5   7         43.44         38.89         3.63 o                         
  -6   5   7         79.05         77.03         4.64 o                         
  -5   5   7        257.83        261.30         6.82 o                         
  -4   5   7        310.87        304.65         7.43 o                         
  -3   5   7         38.70         41.17         3.08 o                         
  -2   5   7         27.76         31.68         2.72 o                         
  -1   5   7         11.19          8.94         1.53 o                         
   0   5   7        895.09        921.35        10.73 o                         
   1   5   7         21.76         23.47         2.76 o                         
   2   5   7         78.80         79.92         3.33 o                         
   3   5   7         30.61         34.53         2.50 o                         
   4   5   7        140.51        123.61         5.70 o                         
   5   5   7         73.84         69.03         4.31 o                         
   6   5   7         22.96         22.93         2.70 o                         
   7   5   7         26.80         37.05         1.44 o                         
   8   5   7         28.63         29.53         1.33 o                         
 -14   6   7         23.83         22.42         1.62 o                         
 -13   6   7         23.68         23.72         1.40 o                         
 -12   6   7         89.79        103.09         5.94 o                         
 -11   6   7          1.89          2.16         1.14 o                         
 -10   6   7        213.02        207.30         7.14 o                         
  -9   6   7        310.91        335.08         8.33 o                         
  -8   6   7          2.03          3.25         1.69 o                         
  -7   6   7        135.53        146.08         6.14 o                         
  -6   6   7         44.98         46.72         3.88 o                         
  -5   6   7         30.95         30.06         3.30 o                         
  -4   6   7        160.67        150.95         6.65 o                         
  -3   6   7        158.94        147.28         6.65 o                         
  -2   6   7        176.01        169.82         7.18 o                         
  -1   6   7         11.55         12.49         1.78 o                         
   0   6   7       1175.59       1192.16        23.79 o                         
   1   6   7        177.63        196.50         4.99 o                         
   2   6   7         63.19         57.56         2.86 o                         
   3   6   7         32.72         34.93         2.36 o                         
   4   6   7         57.66         62.67         4.10 o                         
   5   6   7         87.94         96.26         4.62 o                         
   6   6   7        191.67        229.49         6.21 o                         
   7   6   7         70.27         76.13         3.94 o                         
 -12   7   7        141.10        158.44         4.60 o                         
 -11   7   7          0.42         -0.36         1.54 o                         
 -10   7   7          1.65          1.92         1.65 o                         
  -9   7   7        215.65        209.55         6.35 o                         
  -8   7   7         34.94         34.54         3.19 o                         
  -7   7   7        424.74        425.24        10.13 o                         
  -6   7   7        109.96        113.57         5.70 o                         
  -5   7   7          0.02          0.82         1.73 o                         
  -4   7   7         39.73         45.74         4.02 o                         
  -3   7   7          1.64          0.91         2.20 o                         
  -2   7   7         18.85         14.74         2.99 o                         
  -1   7   7       1300.33       1269.15        12.08 o                         
   0   7   7        173.94        169.60         4.96 o                         
   1   7   7         19.28         20.50         1.98 o                         
   2   7   7         59.87         59.13         2.74 o                         
   3   7   7         21.79         22.63         1.88 o                         
   4   7   7        302.03        313.21         7.79 o                         
   5   7   7          2.82          2.88         1.58 o                         
   6   7   7          3.61          7.13         1.51 o                         
 -11   8   7         17.73         17.98         1.80 o                         
 -10   8   7        319.34        324.90         7.26 o                         
  -9   8   7         29.81         23.67         2.50 o                         
  -8   8   7          0.54          0.96         1.42 o                         
  -7   8   7        101.21        104.06         4.92 o                         
  -6   8   7          0.33          0.27         1.65 o                         
  -5   8   7        137.09        132.82         5.96 o                         
  -4   8   7         59.19         57.37         4.24 o                         
  -3   8   7          5.34          3.14         2.34 o                         
  -2   8   7          1.22          0.70         2.45 o                         
  -1   8   7         50.12         46.71         2.46 o                         
   0   8   7          1.33          2.28         1.26 o                         
   1   8   7          0.01         -0.35         1.18 o                         
   2   8   7        146.54        143.49         3.49 o                         
   3   8   7         36.28         42.91         3.02 o                         
   4   8   7         24.96         26.88         2.43 o                         
   5   8   7          0.77          0.39         1.02 o                         
 -10   9   7         48.07         41.67         2.24 o                         
  -9   9   7         12.09         10.87         1.33 o                         
  -8   9   7         39.73         46.71         2.94 o                         
  -7   9   7        125.45        118.76         4.74 o                         
  -6   9   7        286.85        264.45         7.21 o                         
  -5   9   7        154.60        171.03         6.06 o                         
  -4   9   7         16.35         11.21         2.44 o                         
  -3   9   7          1.47          1.00         2.01 o                         
  -2   9   7         71.77         79.30         4.31 o                         
  -1   9   7         26.90         25.62         2.76 o                         
   0   9   7         12.11          8.55         1.21 o                         
   1   9   7        141.38        156.20         3.27 o                         
   2   9   7        115.31        104.48         3.85 o                         
   3   9   7         30.11         28.69         2.11 o                         
  -7  10   7          2.03         -0.01         1.40 o                         
  -6  10   7        159.05        168.66         4.88 o                         
  -5  10   7        320.63        351.45         7.18 o                         
  -4  10   7        185.81        185.37         5.44 o                         
  -3  10   7        199.70        221.05         5.83 o                         
  -2  10   7         97.21         89.53         3.75 o                         
  -1  10   7         16.93         12.05         1.75 o                         
   0  10   7         16.42         19.94         1.65 o                         
 -15   0   8          1.09          0.19         1.36 o                         
 -14   0   8        119.67        128.20         3.59 o                         
 -13   0   8        320.93        323.91         8.04 o                         
 -12   0   8        405.95        399.67         7.03 o                         
 -11   0   8         45.07         42.20         2.64 o                         
 -10   0   8        130.98        142.36         4.41 o                         
  -9   0   8        462.03        448.00         9.87 o                         
  -8   0   8         51.73         64.19         4.58 o                         
  -7   0   8         28.32         41.29         3.59 o                         
  -6   0   8         19.34         27.66         2.35 o                         
  -5   0   8         70.04         66.38         3.19 o                         
  -4   0   8         37.08         40.13         4.24 o                         
  -3   0   8          4.55         31.94         4.27 o                         
  -2   0   8       6183.37       5893.62        36.84 o                         
  -1   0   8        153.05        160.73         7.22 o                         
   0   0   8         12.28         11.05         3.80 o                         
   1   0   8       2126.26       2094.22        23.36 o                         
   2   0   8         19.91         13.85         4.16 o                         
   3   0   8        664.02        660.03        12.75 o                         
   4   0   8         32.79         37.38         3.99 o                         
   5   0   8        142.21        120.02         5.53 o                         
   6   0   8          7.72         13.74         2.62 o                         
   7   0   8         43.06         43.64         2.95 o                         
   8   0   8         10.87          4.64         0.95 o                         
 -15   1   8         28.22         31.32         1.68 o                         
 -14   1   8          0.08          0.62         0.88 o                         
 -13   1   8          0.41          0.60         0.90 o                         
 -12   1   8        582.59        581.91         5.94 o                         
 -11   1   8        236.18        223.62         3.82 o                         
 -10   1   8        262.49        254.89         4.09 o                         
  -9   1   8         80.97         89.97         2.98 o                         
  -8   1   8         18.63         18.29         1.58 o                         
  -7   1   8         22.60         16.90         1.82 o                         
  -6   1   8          2.75          6.49         1.62 o                         
  -5   1   8        222.52        201.35         3.46 o                         
  -4   1   8         42.56         40.80         2.91 o                         
  -3   1   8        369.15        365.65         6.06 o                         
  -2   1   8          0.01          1.29         1.83 o                         
  -1   1   8        763.06        723.86         8.56 o                         
   0   1   8         72.26         80.52        14.03 o                         
   1   1   8        194.56        186.01         5.86 o                         
   2   1   8          0.60          1.73         1.50 o                         
   3   1   8        185.25        173.39         4.01 o                         
   4   1   8        109.04         93.33         3.54 o                         
   5   1   8          3.51         12.39         3.69 o                         
   6   1   8          5.11          4.04         3.14 o                         
   7   1   8          3.07          0.45         1.13 o                         
   8   1   8         45.38         36.32         3.32 o                         
 -15   2   8          1.45          1.35         0.84 o                         
 -14   2   8        118.85        116.09         3.28 o                         
 -13   2   8         81.33         74.18         2.91 o                         
 -12   2   8        127.20        137.70         3.41 o                         
 -11   2   8        134.61        121.26         3.32 o                         
 -10   2   8        249.68        254.18         5.50 o                         
  -9   2   8         84.91         93.97         3.84 o                         
  -8   2   8         38.57         34.66         2.54 o                         
  -7   2   8         16.13         14.05         1.43 o                         
  -6   2   8          8.52          7.44         1.17 o                         
  -5   2   8         11.41          9.76         1.30 o                         
  -4   2   8         43.05         44.38         2.00 o                         
  -3   2   8        185.17        194.46         5.01 o                         
  -2   2   8          0.00         -0.01         1.20 o                         
  -1   2   8         28.56         29.48         3.46 o                         
   0   2   8         12.21         10.82         1.79 o                         
   1   2   8         29.96         31.72         3.24 o                         
   2   2   8        549.36        546.82        17.64 o                         
   3   2   8        784.89        786.04         9.75 o                         
   4   2   8         82.53         71.91         3.29 o                         
   5   2   8          8.24          8.66         1.54 o                         
   6   2   8         34.58         44.94         3.99 o                         
   7   2   8          2.05          4.98         1.06 o                         
 -15   3   8         42.09         40.21         2.38 o                         
 -14   3   8         15.85         14.99         1.36 o                         
 -13   3   8         74.33         70.89         2.68 o                         
 -12   3   8        468.38        481.93         7.19 o                         
 -11   3   8        695.62        688.27         7.35 o                         
 -10   3   8        137.13        149.60         4.71 o                         
  -9   3   8        269.46        279.76         6.32 o                         
  -8   3   8         78.70         78.90         3.48 o                         
  -7   3   8          0.02         -0.13         1.56 o                         
  -6   3   8        185.50        177.02         4.71 o                         
  -5   3   8        350.04        338.02         7.63 o                         
  -4   3   8          5.89          5.55         2.18 o                         
  -3   3   8          0.11         -0.14         1.67 o                         
  -2   3   8         15.27         14.95         1.40 o                         
  -1   3   8       1725.59       1716.49        11.77 o                         
   0   3   8        558.55        534.19         8.17 o                         
   1   3   8         62.18         71.01         6.64 o                         
   2   3   8       1354.39       1326.28        12.55 o                         
   3   3   8         52.38         37.95         2.81 o                         
   4   3   8         52.81         48.21         2.74 o                         
   5   3   8         10.30         10.89         2.44 o                         
   6   3   8         29.12         28.42         3.09 o                         
   7   3   8         75.02         57.15         1.93 o                         
 -14   4   8         11.18         11.94         1.07 o                         
 -13   4   8          1.65          1.07         0.98 o                         
 -12   4   8         25.72         21.62         1.74 o                         
 -11   4   8         26.86         23.25         3.05 o                         
 -10   4   8          2.76          1.95         2.12 o                         
  -9   4   8        409.22        424.23        10.80 o                         
  -8   4   8          0.52          0.08         2.12 o                         
  -7   4   8         14.08         10.25         2.60 o                         
  -6   4   8          8.48         11.93         2.86 o                         
  -5   4   8        968.53        955.72        15.81 o                         
  -4   4   8          1.55          0.06         2.51 o                         
  -3   4   8        301.24        315.97         9.37 o                         
  -2   4   8          7.20          5.18         1.48 o                         
  -1   4   8        215.52        224.49         5.31 o                         
   0   4   8         13.70         16.91         2.34 o                         
   1   4   8       1494.97       1494.54        18.38 o                         
   2   4   8        224.87        218.34         5.28 o                         
   3   4   8         33.01         37.81         2.57 o                         
   4   4   8          6.73          6.23         2.23 o                         
   5   4   8         13.14         14.77         2.23 o                         
   6   4   8         47.80         51.82         2.11 o                         
   7   4   8         18.32         20.40         2.99 o                         
 -14   5   8         14.41         17.42         1.46 o                         
 -13   5   8         22.07         22.39         2.23 o                         
 -12   5   8         42.56         47.62         3.36 o                         
 -11   5   8        123.73        127.66         5.52 o                         
 -10   5   8        112.87         97.63         5.25 o                         
  -9   5   8         79.20         73.97         4.70 o                         
  -8   5   8          0.05         -0.55         2.12 o                         
  -7   5   8        125.58        116.47         5.65 o                         
  -6   5   8         21.45         26.51         3.53 o                         
  -5   5   8          2.64          0.26         2.50 o                         
  -4   5   8         71.23         70.02         4.78 o                         
  -3   5   8         80.13         79.89         5.16 o                         
  -2   5   8       1356.36       1353.55        19.01 o                         
  -1   5   8        300.28        320.06         6.24 o                         
   0   5   8        564.44        576.26         8.22 o                         
   1   5   8          6.34         11.42         3.72 o                         
   2   5   8         61.55         68.67         3.10 o                         
   3   5   8         29.98         29.34         2.16 o                         
   4   5   8         17.91         18.66         2.45 o                         
   5   5   8         20.08         15.45         2.16 o                         
   6   5   8         34.52         45.50         1.77 o                         
 -13   6   8         11.58         13.32         1.45 o                         
 -12   6   8        407.82        434.55         8.07 o                         
 -11   6   8        521.43        550.27        10.14 o                         
 -10   6   8          4.00          3.71         2.00 o                         
  -9   6   8         39.31         43.78         2.57 o                         
  -8   6   8         10.04          6.10         2.18 o                         
  -7   6   8         90.14         73.12         4.62 o                         
  -6   6   8          4.99          1.65         2.37 o                         
  -5   6   8        258.25        258.15         8.41 o                         
  -4   6   8          9.71          8.36         2.74 o                         
  -3   6   8        104.66        110.85         5.81 o                         
  -2   6   8         26.91         27.85         3.59 o                         
  -1   6   8        542.31        535.89         7.70 o                         
   0   6   8        168.96        175.46         4.48 o                         
   1   6   8         35.20         38.23         5.18 o                         
   2   6   8         38.42         36.46         4.41 o                         
   3   6   8        111.78        109.64         3.14 o                         
   4   6   8          1.93          2.97         1.53 o                         
   5   6   8          6.06          9.30         1.57 o                         
 -12   7   8         55.33         51.72         2.44 o                         
 -11   7   8          0.24          0.93         1.37 o                         
 -10   7   8         31.68         28.42         2.67 o                         
  -9   7   8         94.75         90.89         3.32 o                         
  -8   7   8        221.02        221.32         6.47 o                         
  -7   7   8        561.42        559.25        10.79 o                         
  -6   7   8          2.37          1.72         2.13 o                         
  -5   7   8         16.77         14.63         2.87 o                         
  -4   7   8         36.56         34.31         3.61 o                         
  -3   7   8         19.82         19.77         2.99 o                         
  -2   7   8        153.12        154.43         6.32 o                         
  -1   7   8         54.51         51.30         2.48 o                         
   0   7   8         44.10         49.74         2.42 o                         
   1   7   8         47.46         51.67         4.33 o                         
   2   7   8        106.00        123.29         3.20 o                         
   3   7   8          0.80          2.95         1.41 o                         
   4   7   8        138.16        150.41         4.39 o                         
 -10   8   8          1.17          1.18         1.25 o                         
  -9   8   8          0.06         -0.52         0.93 o                         
  -8   8   8         37.11         34.63         2.71 o                         
  -7   8   8          7.12          6.21         1.97 o                         
  -6   8   8         28.68         23.36         2.77 o                         
  -5   8   8        516.94        526.18        10.29 o                         
  -4   8   8         10.54          8.32         2.26 o                         
  -3   8   8          0.00          0.27         2.14 o                         
  -2   8   8          1.59          0.63         1.90 o                         
  -1   8   8          0.92          1.25         1.68 o                         
   0   8   8         19.96         17.41         3.49 o                         
   1   8   8        104.43        104.74         2.78 o                         
   2   8   8          1.56          0.80         0.99 o                         
  -8   9   8         18.78         19.73         2.08 o                         
  -7   9   8         52.88         58.66         2.97 o                         
  -6   9   8          0.05         -0.66         1.63 o                         
  -5   9   8         22.95         21.38         2.35 o                         
  -4   9   8         28.00         24.94         2.43 o                         
  -3   9   8          8.38          7.32         1.88 o                         
  -2   9   8         90.08         84.44         3.65 o                         
  -1   9   8          2.11          4.86         1.55 o                         
   0   9   8         67.79         59.42         3.04 o                         
 -14   1   9         41.62         40.07         2.87 o                         
 -13   1   9         10.78          7.87         1.12 o                         
 -12   1   9        314.21        307.43         4.56 o                         
 -11   1   9         52.07         45.91         2.84 o                         
 -10   1   9         42.26         37.04         2.50 o                         
  -9   1   9        123.21        118.62         4.13 o                         
  -8   1   9         11.96         11.74         1.77 o                         
  -7   1   9         66.42         58.22         2.43 o                         
  -6   1   9        273.74        252.25         4.10 o                         
  -5   1   9          1.23          4.88         3.56 o                         
  -4   1   9         80.87         77.20        14.31 o                         
  -3   1   9          9.38         13.14        11.49 o                         
  -2   1   9         98.60        103.43         7.74 o                         
  -1   1   9         30.41         31.97         2.73 o                         
   0   1   9         93.72         99.36         3.27 o                         
   1   1   9        125.42        122.77         3.72 o                         
   2   1   9         77.79         70.06         8.44 o                         
   3   1   9          0.72          1.15         1.29 o                         
   4   1   9         77.31         64.26         2.83 o                         
   5   1   9         13.81         16.67         2.18 o                         
   6   1   9         47.45         50.91         1.86 o                         
 -14   2   9         13.35         13.60         1.86 o                         
 -13   2   9        190.03        184.23         5.02 o                         
 -12   2   9        512.94        529.74         7.59 o                         
 -11   2   9         31.82         32.68         2.39 o                         
 -10   2   9         24.27         24.69         2.21 o                         
  -9   2   9          9.60         11.29         1.72 o                         
  -8   2   9          8.74         15.94         1.84 o                         
  -7   2   9        121.10        111.20         3.16 o                         
  -6   2   9          2.18          7.02         1.67 o                         
  -5   2   9          2.60          2.55         1.37 o                         
  -4   2   9          6.57          9.26         2.61 o                         
  -3   2   9        856.98        862.17        10.42 o                         
  -2   2   9         53.29         53.23         3.73 o                         
  -1   2   9        488.00        497.40         6.41 o                         
   0   2   9        400.83        398.84         6.23 o                         
   1   2   9          7.40          9.59         3.88 o                         
   2   2   9         88.91         81.90         6.26 o                         
   3   2   9         45.92         44.36         2.65 o                         
   4   2   9          0.67          4.26         3.44 o                         
   5   2   9         32.43         37.44         1.91 o                         
 -14   3   9         34.37         38.18         2.37 o                         
 -13   3   9         67.95         56.11         3.35 o                         
 -12   3   9         84.03         91.98         4.56 o                         
 -11   3   9          1.51          3.58         2.17 o                         
 -10   3   9          0.00          0.16         1.87 o                         
  -9   3   9         48.31         55.95         2.87 o                         
  -8   3   9          1.42          4.32         1.27 o                         
  -7   3   9         46.91         55.57         3.63 o                         
  -6   3   9        165.22        166.89         4.57 o                         
  -5   3   9          0.05         11.01         9.65 o                         
  -4   3   9          3.65         13.12         6.85 o                         
  -3   3   9        319.23        335.37         9.49 o                         
  -2   3   9        141.09        148.22         4.44 o                         
  -1   3   9          4.58          9.58         8.04 o                         
   0   3   9         99.13        102.86         7.62 o                         
   1   3   9         34.89         40.57         2.80 o                         
   2   3   9          8.14          5.92         1.93 o                         
   3   3   9         14.38          5.99         3.15 o                         
   4   3   9          2.26         10.00         1.90 o                         
   5   3   9         51.90         54.83         2.07 o                         
 -13   4   9        929.39        967.29        11.56 o                         
 -12   4   9        137.66        140.92         5.17 o                         
 -11   4   9        425.09        433.82         9.55 o                         
 -10   4   9        116.84        129.44         5.73 o                         
  -9   4   9          0.01          0.54         1.79 o                         
  -8   4   9        174.02        167.30         4.36 o                         
  -7   4   9        181.88        190.80         4.78 o                         
  -6   4   9         15.40         14.80         1.91 o                         
  -5   4   9        232.83        226.89         5.28 o                         
  -4   4   9         15.30         17.50         1.86 o                         
  -3   4   9         73.88         79.88         5.03 o                         
  -2   4   9        403.95        434.37        10.35 o                         
  -1   4   9         50.02         61.60         3.05 o                         
   0   4   9         15.75         19.57         5.93 o                         
   1   4   9         69.98         77.33         6.68 o                         
   2   4   9        575.08        585.90        12.72 o                         
   3   4   9          0.31          0.50         1.52 o                         
   4   4   9          7.64          7.28         1.69 o                         
   5   4   9          1.60          4.60         1.73 o                         
 -12   5   9         51.78         44.54         2.85 o                         
 -11   5   9          0.01         -0.16         1.56 o                         
 -10   5   9          9.54          7.26         2.12 o                         
  -9   5   9          0.01          1.95         1.90 o                         
  -8   5   9         66.84         77.44         3.00 o                         
  -7   5   9        111.97         97.42         3.43 o                         
  -6   5   9        233.46        227.48         7.30 o                         
  -5   5   9          9.72          6.86         2.56 o                         
  -4   5   9         41.62         42.02         3.87 o                         
  -3   5   9        630.59        634.49        12.23 o                         
  -2   5   9         35.43         49.94         4.11 o                         
  -1   5   9         29.74         32.58         2.36 o                         
   0   5   9         24.04         29.61         5.26 o                         
   1   5   9         93.47         94.54         3.25 o                         
   2   5   9          0.14         -0.29         1.28 o                         
   3   5   9         16.31         14.08         2.10 o                         
   4   5   9          0.67          0.43         1.09 o                         
 -11   6   9         23.49         23.47         2.26 o                         
 -10   6   9         60.45         62.54         3.56 o                         
  -9   6   9          1.76          3.17         1.17 o                         
  -8   6   9         13.82         14.21         1.57 o                         
  -7   6   9          1.55          0.86         1.23 o                         
  -6   6   9        152.70        146.32         5.70 o                         
  -5   6   9         35.40         33.73         3.32 o                         
  -4   6   9         27.06         28.28         3.14 o                         
  -3   6   9          1.56          7.28         2.49 o                         
  -2   6   9         11.34         22.67         3.05 o                         
  -1   6   9        507.20        502.05         6.48 o                         
   0   6   9        136.52        138.34         7.80 o                         
   1   6   9        192.37        202.72         7.26 o                         
   2   6   9        151.58        156.68         3.25 o                         
   3   6   9        224.55        244.65         5.25 o                         
 -10   7   9         19.60         20.93         2.01 o                         
  -9   7   9         17.34         18.79         1.89 o                         
  -8   7   9          1.11          1.34         1.04 o                         
  -7   7   9         45.09         50.34         2.27 o                         
  -6   7   9          3.09          2.38         1.87 o                         
  -5   7   9          1.91          2.06         1.89 o                         
  -4   7   9         27.57         25.79         2.80 o                         
  -3   7   9        103.06        117.69         4.83 o                         
  -2   7   9          1.58          8.26         2.32 o                         
  -1   7   9         17.30         20.83         3.59 o                         
   0   7   9        344.96        358.24         9.27 o                         
   1   7   9         38.65         36.52         1.98 o                         
  -8   8   9          0.70          4.16         1.86 o                         
  -7   8   9         45.03         42.70         1.79 o                         
  -6   8   9          7.75          6.40         1.10 o                         
  -5   8   9          4.23          3.70         0.99 o                         
  -4   8   9          6.66         10.25         2.00 o                         
  -3   8   9         20.29         20.21         5.48 o                         
  -2   8   9        204.83        208.57         5.42 o                         
  -1   8   9         16.06         19.92         2.84 o                         
 -13   0  10        432.19        446.12         8.04 o                         
 -12   0  10         51.34         46.98         3.21 o                         
 -11   0  10          0.39          1.56         1.62 o                         
 -10   0  10          2.93          0.70         1.48 o                         
  -9   0  10          0.64          4.03         1.73 o                         
  -8   0  10         11.37          8.88         1.99 o                         
  -7   0  10         23.12         25.34         2.58 o                         
  -6   0  10        754.55        714.40        12.11 o                         
  -5   0  10        662.72        691.21        12.53 o                         
  -4   0  10          8.96          0.89         4.50 o                         
  -3   0  10         14.40         11.31         4.72 o                         
  -2   0  10        836.34        794.14        10.39 o                         
  -1   0  10        116.62        108.26         3.72 o                         
   0   0  10        651.80        660.83         8.15 o                         
   1   0  10         96.97        102.06         5.79 o                         
   2   0  10         24.04         31.21         2.82 o                         
   3   0  10         11.45         13.90         2.10 o                         
   4   0  10         35.91         32.95         2.29 o                         
 -13   1  10        143.32        137.33         4.51 o                         
 -12   1  10          7.07          8.32         1.28 o                         
 -11   1  10          0.10          0.70         1.11 o                         
 -10   1  10          1.04          1.58         1.07 o                         
  -9   1  10          0.06         -0.54         1.03 o                         
  -8   1  10        283.21        258.02         5.20 o                         
  -7   1  10         14.29         13.75         1.33 o                         
  -6   1  10         98.48         86.80         4.67 o                         
  -5   1  10        143.28        139.79         4.50 o                         
  -4   1  10         48.85         44.13         3.29 o                         
  -3   1  10         11.85         11.42         4.30 o                         
  -2   1  10         21.79         24.72         2.11 o                         
  -1   1  10          0.01         -0.30         1.45 o                         
   0   1  10         98.78        102.04         3.29 o                         
   1   1  10         66.36         62.32         2.24 o                         
   2   1  10         32.27         23.77         1.98 o                         
   3   1  10          3.45          1.89         1.16 o                         
 -13   2  10          4.60          3.62         1.36 o                         
 -12   2  10         36.66         32.88         2.68 o                         
 -11   2  10        132.58        129.32         5.05 o                         
 -10   2  10         16.63         18.04         1.70 o                         
  -9   2  10         30.58         28.37         1.97 o                         
  -8   2  10         13.34          7.83         1.34 o                         
  -7   2  10         14.00         12.03         1.80 o                         
  -6   2  10         13.44         17.68         4.95 o                         
  -5   2  10          4.57         10.33         4.35 o                         
  -4   2  10        169.80        187.63         7.30 o                         
  -3   2  10          1.30          8.58         4.82 o                         
  -2   2  10          2.25          1.79         1.41 o                         
  -1   2  10       1144.42       1176.19        10.74 o                         
   0   2  10         37.92         37.44         3.15 o                         
   1   2  10         11.57          8.64         2.56 o                         
   2   2  10         10.81         13.54         1.34 o                         
   3   2  10          8.94          6.43         1.11 o                         
 -12   3  10         83.28         68.18         3.39 o                         
 -11   3  10         42.91         38.54         2.91 o                         
 -10   3  10          0.40          0.29         1.54 o                         
  -9   3  10         31.07         28.11         2.87 o                         
  -8   3  10        595.28        564.88        10.78 o                         
  -7   3  10        176.34        171.73         4.28 o                         
  -6   3  10        124.00        126.28         5.95 o                         
  -5   3  10          1.99         14.29         4.47 o                         
  -4   3  10        369.80        380.90         9.47 o                         
  -3   3  10         91.94        107.08         6.16 o                         
  -2   3  10          0.03          8.59         4.96 o                         
  -1   3  10        373.90        380.30         6.05 o                         
   0   3  10        107.56         95.93         3.29 o                         
   1   3  10         32.89         31.07         3.04 o                         
   2   3  10          0.04          0.42         0.89 o                         
   3   3  10        121.69        140.95         2.91 o                         
 -12   4  10         97.45        108.45         3.76 o                         
 -11   4  10         20.96         22.54         2.24 o                         
 -10   4  10         14.11         15.48         2.13 o                         
  -9   4  10         43.72         53.18         3.48 o                         
  -8   4  10        105.26         96.92         4.97 o                         
  -7   4  10          1.11          3.60         4.48 o                         
  -6   4  10         34.90         43.51         5.88 o                         
  -5   4  10          4.64         11.80         1.74 o                         
  -4   4  10         97.52        109.52         6.14 o                         
  -3   4  10         81.54         99.13         6.15 o                         
  -2   4  10        940.07        955.40        13.67 o                         
  -1   4  10         11.86         15.54         3.69 o                         
   0   4  10         89.70         93.65         3.02 o                         
   1   4  10         22.13         20.81         1.89 o                         
   2   4  10         35.98         29.94         1.62 o                         
 -11   5  10         37.27         39.12         2.40 o                         
 -10   5  10        113.85        103.32         4.00 o                         
  -9   5  10          1.48          1.74         1.44 o                         
  -8   5  10        286.44        278.03         8.10 o                         
  -7   5  10         37.65         41.86         2.31 o                         
  -6   5  10         25.38         20.90         2.34 o                         
  -5   5  10        501.43        506.87         9.74 o                         
  -4   5  10         63.76         80.75         5.31 o                         
  -3   5  10        753.38        782.38        11.90 o                         
  -2   5  10       1198.60       1275.95        14.54 o                         
  -1   5  10          5.27         13.73         3.69 o                         
   0   5  10         77.79         74.56         2.40 o                         
   1   5  10        113.08        110.18         2.59 o                         
  -9   6  10         24.95         24.11         2.02 o                         
  -8   6  10         41.10         35.89         1.88 o                         
  -7   6  10          1.83          1.61         1.14 o                         
  -6   6  10         30.99         24.90         1.79 o                         
  -5   6  10         81.93         80.10         2.65 o                         
  -4   6  10        901.98        881.35        11.66 o                         
  -3   6  10         24.65         41.79         4.10 o                         
  -2   6  10         10.81         24.05         3.61 o                         
  -1   6  10        103.59        103.07         4.41 o                         
   0   6  10          5.27          4.23         2.39 o                         
  -6   7  10         45.03         40.13         1.77 o                         
  -5   7  10          7.94          7.91         2.94 o                         
  -4   7  10          7.88         10.35         3.00 o                         
  -3   7  10          4.83         12.47         2.92 o                         
 -11   1  11         38.22         33.75         2.21 o                         
 -10   1  11         35.29         28.73         2.11 o                         
  -9   1  11        277.60        227.51         5.51 o                         
  -8   1  11         25.89         25.82         2.05 o                         
  -6   1  11          1.27          1.43         2.88 o                         
  -5   1  11        260.74        281.33         7.39 o                         
  -4   1  11          3.14          2.03         3.41 o                         
  -3   1  11          7.69          6.65         3.33 o                         
  -2   1  11        180.58        185.44         3.80 o                         
  -1   1  11        250.49        250.22         3.31 o                         
   0   1  11         19.31         17.05         1.22 o                         
 -11   2  11          0.02          0.16         1.04 o                         
 -10   2  11          7.23          7.22         1.41 o                         
  -9   2  11         44.33         48.18         2.68 o                         
  -8   2  11          5.52          6.69         1.41 o                         
  -7   2  11        114.18         98.55         4.30 o                         
  -6   2  11        119.03        111.85         5.07 o                         
  -5   2  11          0.70         -3.40         3.75 o                         
  -4   2  11         74.64         73.71         4.96 o                         
  -3   2  11          2.56         -4.23         3.89 o                         
  -2   2  11          0.17         -0.09         1.12 o                         
  -1   2  11         11.44         12.94         1.02 o                         
   0   2  11         77.12         74.98         1.79 o                         
 -10   3  11         92.47         96.47         3.37 o                         
  -9   3  11         57.27         51.41         2.63 o                         
  -8   3  11          0.05          0.54         0.96 o                         
  -7   3  11         37.05         39.31         3.33 o                         
  -6   3  11         12.52          8.49         3.20 o                         
  -5   3  11          3.85         -0.11         3.43 o                         
  -4   3  11        290.83        305.91         7.55 o                         
  -3   3  11         40.06         40.28         1.95 o                         
  -2   3  11          2.75          2.38         2.35 o                         
  -1   3  11         50.30         50.61         2.09 o                         
  -9   4  11         46.19         50.68         2.36 o                         
  -8   4  11          6.99          4.96         1.06 o                         
  -7   4  11         24.85         18.71         2.75 o                         
  -6   4  11          4.54          2.77         2.76 o                         
  -5   4  11        456.62        474.31         8.35 o                         
  -4   4  11         35.92         37.64         3.92 o                         
  -3   4  11         24.60         21.17         1.87 o                         
  -2   4  11         88.23         78.62         2.29 o                         
  -7   5  11          1.42         -1.36         1.93 o                         
  -6   5  11        118.00        111.77         4.00 o                         
  -5   5  11         99.52         91.25         4.06 o                         
  -4   5  11         19.66         18.06         3.08 o                         
                                                                                
